# Supplementary material for: 3D Hyperbolic Kirigami Metamaterials With Tunable Auxeticity and Multistability
Source: Adv Sci (Weinh). 2025 Jun 23;12(35):e06703. doi: 10.1002/advs.202506703 (PMC12463087; doi:10.1002/advs.202506703)
Supplement: Supplementary file 2 — Supporting Information [file ADVS-12-e06703-s005.xlsx]

## Sheet: Figure2b
Fi	Delta-SP	Delta-SD	Delta-GY
0	0	0	0
1.14592	0.0115	0.01932	0.02261
2.29183	0.02259	0.038	0.04467
3.43775	0.03327	0.05601	0.06615
4.58366	0.04353	0.07335	0.08707
5.72958	0.05336	0.09002	0.10739
6.87549	0.06277	0.10601	0.12713
8.02141	0.07175	0.12132	0.14627
9.16732	0.08029	0.13593	0.1648
10.3132	0.0884	0.14983	0.18271
11.4592	0.09606	0.16304	0.2
12.6051	0.10328	0.17553	0.21667
13.751	0.11006	0.18731	0.23269
14.8969	0.11638	0.19837	0.24808
16.0428	0.12226	0.20871	0.26282
17.1887	0.12768	0.21832	0.2769
18.3346	0.13264	0.22719	0.29033
19.4806	0.13714	0.23533	0.30309
20.6265	0.14119	0.24273	0.31518
21.7724	0.14477	0.24939	0.32659
22.9183	0.14789	0.2553	0.33733
24.0642	0.15054	0.26047	0.34738
25.2101	0.15273	0.26488	0.35674
26.3561	0.15445	0.26855	0.36541
27.502	0.1557	0.27146	0.37339
28.6479	0.15649	0.27363	0.38067
29.7938	0.15681	0.27503	0.38724
30.9397	0.15666	0.27568	0.39312
32.0856	0.15604	0.27558	0.39828
33.2315	0.15495	0.27472	0.40274
34.3775	0.1534	0.27311	0.40649
35.5234	0.15138	0.27074	0.40953
36.6693	0.14889	0.26762	0.41186
37.8152	0.14594	0.26374	0.41347
38.9611	0.14253	0.25912	0.41436
40.1071	0.13865	0.25375	0.41455
41.253	0.13431	0.24763	0.41401
42.3989	0.12952	0.24077	0.41277
43.5448	0.12426	0.23316	0.41081
44.6907	0.11855	0.22482	0.40813
45.8366	0.11239	0.21574	0.40475
46.9825	0.10577	0.20594	0.40065
48.1285	0.09871	0.1954	0.39584
49.2744	0.09121	0.18414	0.39033
50.4203	0.08326	0.17217	0.38411
51.5662	0.07487	0.15948	0.37719
52.7121	0.06605	0.14608	0.36957
53.858	0.0568	0.13197	0.36126
55.004	0.04712	0.11717	0.35224
56.1499	0.03701	0.10168	0.34254
57.2958	0.02648	0.0855	0.33216
58.4417	0.01554	0.06865	0.32109
60	0.00419	0.05112	0.30935

## Sheet: Figure2c
Strain	Stress-SP	Stress-SD	Stress-GY	Poisson-SP	Poisson-SD	Poisson-GY
0	0	0	0		--
0.02	4.50733	10.8884	14.4246	-0.80438	-0.44819	-0.08971
0.04	8.36729	20.9471	28.6464	-0.81437	-0.45896	-0.11102
0.06	11.6433	30.212	42.6422	-0.82425	-0.4703	-0.13314
0.08	14.3258	38.712	56.2489	-0.83401	-0.48223	-0.15621
0.1	16.4294	46.468	69.3	-0.84365	-0.49479	-0.18021
0.12	17.9671	53.4933	81.6344	-0.85316	-0.50807	-0.20504
0.14	18.9556	59.7918	93.105	-0.86254	-0.52215	-0.23062
0.16	19.4151	65.359	103.588	-0.87178	-0.53715	-0.25684
0.18	19.369	70.1783	112.98	-0.88088	-0.55321	-0.28358
0.2	18.8444	74.2212	121.206	-0.88983	-0.57051	-0.31075
0.22	17.8713	77.4433	128.215	-0.89863	-0.58921	-0.33827
0.24	16.4832	79.7848	133.972	-0.90727	-0.60949	-0.36607
0.26	14.7166	81.1702	138.462	-0.91575	-0.63145	-0.3941
0.28	12.6114	81.512	141.678	-0.92405	-0.65513	-0.42234
0.3	10.2108	80.7212	143.626	-0.93218	-0.6804	-0.45076
0.32	7.56136	78.7248	144.322	-0.94012	-0.70691	-0.47933
0.34	4.71325	75.4892	143.796	-0.94787	-0.73422	-0.50799
0.36	1.72034	71.034	142.097	-0.95541	-0.76262	-0.53668
0.38	-1.35958	65.342	139.299	-0.96274	-0.7933	-0.56528
0.4	-4.46462	58.4017	135.509	-0.96984	-0.82478	-0.59362
0.42	-7.5287	50.3753	130.88	-0.97671	-0.85544	-0.62144
0.44	-10.4815	41.3967	125.617	-0.98332	-0.88587	-0.64841
0.46	-13.2486	31.626	119.981	-0.98967	-0.9162	-0.67411
0.48	-15.7519	21.3322	114.289	-0.99573	-0.94598	-0.69806
0.5	-17.9102	10.9726	108.896	-1.00149	-0.97418	-0.71971
0.52	-19.64	1.24669	104.181	-1.00693	-0.99903	-0.73853
0.54	-20.857	-6.96948	100.511	-1.01202	-1.01834	-0.75402
0.56	-21.4778	-12.8614	98.2113	-1.01674	-1.03042	-0.76583
0.58	-21.4211	-15.8969	97.54	-1.02106	-1.03489	-0.77375
0.6	-20.6101	-15.7895	98.6756	-1.02496	-1.03247	-0.7778
0.62	-18.9735	-12.3364	101.719	-1.02841	-1.02427	-0.77816
0.64	-16.447	-5.31925	106.707	-1.03137	-1.0113	-0.77517
0.66	-12.9737	5.50425	113.639	-1.03383	-0.99433	-0.76923
0.68	-8.5042	20.3508	122.489	-1.03573	-0.9739	-0.76081
0.7	-2.99574	39.314	133.227	-1.03707	-0.95039	-0.75032
0.72	3.58901	62.2413	145.827	-1.0378	-0.9241	-0.73817
0.74	11.2835	88.6285	160.271	-1.03791	-0.89531	-0.72472
0.76	20.119	117.585	176.556	-1.03737	-0.86425	-0.71027
0.78	30.1264	147.882	194.689	-1.03616	-0.8311	-0.69508
0.8	41.3381	178.087	214.688	-1.03427	-0.79598	-0.67934
	53.7892			-1.0317
	67.5188			-1.02843
	82.5714			-1.02448
	98.9977			-1.01986
	116.856			-1.01457
	136.211			-1.00865
	157.139			-1.00211
	179.727			-0.99499
	204.07			-0.98731
	230.284			-0.97912

## Sheet: Figure3b
SP	t/a = 0.05		t/a = 0.1		t/a = 0.15			SD	t/a = 0.05		t/a = 0.1		t/a = 0.15		GY	t/a = 0.05		t/a = 0.1		t/a = 0.15
Strain	SE	Strain	SE	Strain	SE			Strain	SE	Strain	SE	Strain	SE		Strain	SE	Strain	SE	Strain	SE
0	0	0	0	0	0			0	0	0	0	0	0		0	0	0	0	0	0
0.02	0.01536	0.01	0.01786	0.008	0.02036			0.01	0.00827	0.01	0.02234	0.02	0.1416		0.01	0.00534	0.01	0.01966	0.01	0.03295
0.04	0.05822	0.02	0.06954	0.016	0.07966			0.02	0.03266	0.02	0.08824	0.04	0.55081		0.02	0.02133	0.02	0.07867	0.02	0.13183
0.06	0.12364	0.03	0.15219	0.024	0.17528			0.03	0.07253	0.03	0.196	0.06	1.20487		0.03	0.04785	0.03	0.17705	0.03	0.29666
0.08	0.20668	0.04	0.26295	0.032	0.3046			0.04	0.12725	0.04	0.344	0.08	2.08161		0.04	0.08473	0.04	0.31468	0.04	0.52732
0.1	0.30242	0.05	0.39901	0.04	0.46502			0.05	0.19622	0.05	0.53062	0.1	3.15944		0.05	0.13174	0.05	0.49137	0.05	0.82358
0.12	0.40606	0.06	0.55756	0.048	0.65393			0.06	0.27883	0.06	0.7543	0.12	4.41714		0.06	0.18859	0.06	0.70679	0.06	1.18506
0.14	0.51297	0.07	0.73582	0.056	0.86878			0.07	0.37449	0.07	1.01349	0.14	5.83387		0.07	0.25493	0.07	0.9605	0.07	1.61125
0.16	0.61877	0.08	0.93105	0.064	1.107			0.08	0.48263	0.08	1.30668	0.16	7.38902		0.08	0.33034	0.08	1.25193	0.08	2.10145
0.18	0.71936	0.09	1.14056	0.072	1.36609			0.09	0.60265	0.09	1.63238	0.18	9.06225		0.09	0.41439	0.09	1.58039	0.09	2.65483
0.2	0.81103	0.1	1.36169	0.08	1.64353			0.1	0.73397	0.1	1.9891	0.2	10.8335		0.1	0.50657	0.1	1.94508	0.1	3.27035
0.22	0.89044	0.11	1.59183	0.088	1.93687			0.11	0.87602	0.11	2.37539	0.22	12.6829		0.11	0.60639	0.11	2.34507	0.11	3.94679
0.24	0.95472	0.12	1.82845	0.096	2.24367			0.12	1.0282	0.12	2.78978	0.24	14.5911		0.12	0.71331	0.12	2.77931	0.12	4.68274
0.26	1.00149	0.13	2.06905	0.104	2.56154			0.13	1.18992	0.13	3.23082	0.26	16.5394		0.13	0.82682	0.13	3.24665	0.13	5.4766
0.28	1.0289	0.14	2.31123	0.112	2.88813			0.14	1.36051	0.14	3.69706	0.28	18.5098		0.14	0.94642	0.14	3.74582	0.14	6.32659
0.3	1.03568	0.15	2.55263	0.12	3.22113			0.15	1.53625	0.15	4.18704	0.3	20.4856		0.15	1.0716	0.15	4.27548	0.15	7.23072
0.32	1.02121	0.16	2.79099	0.128	3.55827			0.16	1.71335	0.16	4.6993	0.32	22.4512		0.16	1.20193	0.16	4.83417	0.16	8.18683
0.34	0.9855	0.17	3.02414	0.136	3.89735			0.17	1.89094	0.17	5.23235	0.34	24.393		0.17	1.33698	0.17	5.4204	0.17	9.1926
0.36	0.9293	0.18	3.24996	0.144	4.23621			0.18	2.06876	0.18	5.78468	0.36	26.2992		0.18	1.47635	0.18	6.03256	0.18	10.2455
0.38	0.85415	0.19	3.46646	0.152	4.57275			0.19	2.24664	0.19	6.35476	0.38	28.1605		0.19	1.61971	0.19	6.66902	0.19	11.3429
0.4	0.7624	0.2	3.67174	0.16	4.90492			0.2	2.42439	0.2	6.94101	0.4	29.9704		0.2	1.76673	0.2	7.32807	0.2	12.4821
0.42	0.65728	0.21	3.86399	0.168	5.23074			0.21	2.60187	0.21	7.54181	0.42	31.7253		0.21	1.91713	0.21	8.00798	0.21	13.6601
0.44	0.54293	0.22	4.04152	0.176	5.5483			0.22	2.77891	0.22	8.1555	0.44	33.4249		0.22	2.07065	0.22	8.70696	0.22	14.8739
0.46	0.42438	0.23	4.20276	0.184	5.85577			0.23	2.95534	0.23	8.78034	0.46	35.0728		0.23	2.22708	0.23	9.4232	0.23	16.1206
0.48	0.3076	0.24	4.34624	0.192	6.15136			0.24	3.131	0.24	9.41453	0.48	36.6765		0.24	2.3862	0.24	10.1549	0.24	17.3969
0.5	0.19933	0.25	4.47063	0.2	6.43339			0.25	3.3057	0.25	10.0562	0.5	38.2478		0.25	2.54784	0.25	10.9001	0.25	18.6997
0.52	0.10707	0.26	4.57473	0.208	6.70023			0.26	3.47928	0.26	10.7034	0.52	39.8027		0.26	2.71186	0.26	11.657	0.26	20.0259
0.54	0.03886	0.27	4.65748	0.216	6.95037			0.27	3.65152	0.27	11.354	0.54	41.3623		0.27	2.8781	0.27	12.4237	0.27	21.3723
0.56	0.00321	0.28	4.71796	0.224	7.18236			0.28	3.82206	0.28	12.006	0.56	42.9518		0.28	3.04646	0.28	13.1983	0.28	22.7358
0.58	0.00888	0.29	4.75541	0.232	7.39483			0.29	3.99037	0.29	12.657	0.58	44.6018		0.29	3.21683	0.29	13.9788	0.29	24.1132
0.6	0.06489	0.3	4.76921	0.24	7.58655			0.3	4.15634	0.3	13.3048	0.6	46.3473		0.3	3.38913	0.3	14.7634	0.3	25.5017
0.62	0.18041	0.31	4.75895	0.248	7.75633			0.31	4.31971	0.31	13.9469	0.62	48.2283		0.31	3.56331	0.31	15.55	0.31	26.8983
0.64	0.36481	0.32	4.72435	0.256	7.90313			0.32	4.48012	0.32	14.581	0.64	50.2897		0.32	3.73929	0.32	16.3368	0.32	28.3002
0.66	0.62777	0.33	4.66535	0.264	8.02598			0.33	4.63724	0.33	15.2044	0.66	52.5813		0.33	3.91704	0.33	17.1217	0.33	29.7049
0.68	0.97945	0.34	4.58207	0.272	8.12406			0.34	4.79074	0.34	15.8148	0.68	55.1581		0.34	4.09652	0.34	17.9029	0.34	31.1099
0.7	1.43068	0.35	4.47484	0.28	8.19662			0.35	4.94029	0.35	16.4097	0.7	58.08		0.35	4.2777	0.35	18.6785	0.35	32.5129
		0.36	4.34423	0.288	8.24307			0.36	5.08559	0.36	16.9866	0.72	61.4108		0.36	4.46058	0.36	19.4465	0.36	33.9118
		0.37	4.19099	0.296	8.26291			0.37	5.22636	0.37	17.5433	0.74	65.2173		0.37	4.64514	0.37	20.205	0.37	35.3048
		0.38	4.01616	0.304	8.25579			0.38	5.36234	0.38	18.077	0.76	69.5669		0.38	4.83138	0.38	20.9524	0.38	36.6903
		0.39	3.821	0.312	8.22149			0.39	5.49329	0.39	18.5852	0.78	74.5249		0.39	5.0193	0.39	21.6868	0.39	38.067
		0.4	3.60706	0.32	8.15992			0.4	5.61897	0.4	19.0655	0.8	80.1508		0.4	5.20896	0.4	22.4066	0.4	39.4339
		0.41	3.37613	0.328	8.07115			0.41	5.73916	0.41	19.5157				0.41	5.40041	0.41	23.1103	0.41	40.79
		0.42	3.13032	0.336	7.95538			0.42	5.85358	0.42	19.9336				0.42	5.59388	0.42	23.7965	0.42	42.1351
		0.43	2.872	0.344	7.81296			0.43	5.9619	0.43	20.3174				0.43	5.78347	0.43	24.464	0.43	43.4689
		0.44	2.60388	0.352	7.64444			0.44	6.06366	0.44	20.6651				0.44	5.97509	0.44	25.1118	0.44	44.7915
		0.45	2.32894	0.36	7.45048			0.45	6.15821	0.45	20.9751				0.45	6.13927	0.45	25.739	0.45	46.1035
		0.46	2.05049	0.368	7.23193			0.46	6.24456	0.46	21.2458				0.46	6.32049	0.46	26.3452	0.46	47.4055
		0.47	1.77216	0.376	6.98983			0.47	6.32122	0.47	21.476				0.47	6.50507	0.47	26.9301	0.47	48.6987
		0.48	1.49787	0.384	6.72538			0.48	6.38565	0.48	21.6647				0.48	6.69232	0.48	27.4938	0.48	49.9843
		0.49	1.23185	0.392	6.43996			0.49	6.43328	0.49	21.8115				0.49	6.88137	0.49	28.0368	0.49	51.2641
		0.5	0.97863	0.4	6.13514			0.5	6.45606	0.5	21.9164				0.5	7.07227	0.5	28.5597	0.5	52.5399
		0.51	0.74304	0.408	5.81267			0.51	6.45026	0.51	21.9804				0.51	7.26494	0.51	29.0638	0.51	53.814
		0.52	0.53016	0.416	5.4745			0.52	6.42332	0.52	22.0051				0.52	7.45925	0.52	29.5505	0.52	55.0885
		0.53	0.34534	0.424	5.12276			0.53	6.38098	0.53	21.993				0.53	7.65507	0.53	30.0216	0.53	56.3662
		0.54	0.19416	0.432	4.75978			0.54	6.32657	0.54	21.9477				0.54	7.85243	0.54	30.4791	0.54	57.6498
		0.55	0.08243	0.44	4.38808			0.55	6.26223	0.55	21.8735				0.55	8.05166	0.55	30.9255	0.55	58.9423
		0.56	0.01616	0.448	4.01037			0.56	6.18948	0.56	21.7756				0.56	8.25334	0.56	31.3634	0.56	60.2466
		0.57	0.00156	0.456	3.62953			0.57	6.10932	0.57	21.6596				0.57	8.45812	0.57	31.7955	0.57	61.5661
		0.58	0.04497	0.464	3.24865			0.58	6.02225	0.58	21.5314				0.58	8.66659	0.58	32.2248	0.58	62.9039
		0.59	0.15293	0.472	2.87099			0.59	5.9334	0.59	21.3974				0.59	8.87935	0.59	32.6544	0.59	64.2636
		0.6	0.33211	0.48	2.49999			0.6	5.84299	0.6	21.264				0.6	9.09702	0.6	33.0872	0.6	65.6485
		0.61	0.58929	0.488	2.13925			0.61	5.75147	0.61	21.1378				0.61	9.32025	0.61	33.5265	0.61	67.0622
		0.62	0.93141	0.496	1.79255			0.62	5.65965	0.62	21.0257				0.62	9.54973	0.62	33.9753	0.62	68.5082
		0.63	1.36553	0.504	1.46382			0.63	5.5691	0.63	20.9347				0.63	9.78614	0.63	34.4366	0.63	69.9903
		0.64	1.89883	0.512	1.15715			0.64	5.48634	0.64	20.872				0.64	10.0302	0.64	34.9136	0.64	71.5119
		0.65	2.53863	0.52	0.87675			0.65	5.41722	0.65	20.8452				0.65	10.2826	0.65	35.4091	0.65	73.0769
		0.66	3.29236	0.528	0.62702			0.66	5.36486	0.66	20.8621				0.66	10.5441	0.66	35.9261	0.66	74.689
		0.67	4.16762	0.536	0.41244			0.67	5.33246	0.67	20.9307				0.67	10.8156	0.67	36.4674	0.67	76.3519
		0.68	5.17215	0.544	0.23764			0.68	5.32326	0.68	21.0591				0.68	11.0978	0.68	37.0358	0.68	78.0695
		0.69	6.31385	0.552	0.10738			0.69	5.34058	0.69	21.2555				0.69	11.392	0.69	37.634	0.69	79.8455
		0.7	7.60081	0.56	0.02653			0.7	5.38773	0.7	21.5283				0.7	11.6982	0.7	38.2648	0.7	81.6839
				0.568	5.72082E-5			0.71	5.46787	0.71	21.8854				0.71	11.9	0.71	38.9307	0.71	83.5885
				0.576	0.03306			0.72	5.58383	0.72	22.3346				0.72	12.2218	0.72	39.6344	0.72	85.5634
				0.584	0.13074			0.73	5.73792	0.73	22.8831				0.73	12.5586	0.73	40.3785	0.73	87.6126
				0.592	0.2984			0.74	5.93172	0.74	23.5373				0.74	12.9115	0.74	41.1656	0.74	89.74
				0.6	0.54144			0.75	6.16584	0.75	24.3027				0.75	13.2803	0.75	41.9983	0.75	91.95
				0.608	0.86537			0.76	6.43981	0.76	25.1838				0.76	13.6675	0.76	42.879	0.76	94.2466
				0.616	1.27583			0.77	6.75202	0.77	26.1837				0.77	14.0735	0.77	43.8104	0.77	96.6342
				0.624	1.77854			0.78	7.09977	0.78	27.3041				0.78	14.4994	0.78	44.795	0.78	99.1171
				0.632	2.37934			0.79	7.47849	0.79	28.5453				0.79	14.9464	0.79	45.8354	0.79	101.7
				0.64	3.08419			0.8	7.87144	0.8	29.9061				0.8	15.4155	0.8	46.9342	0.8	104.387
				0.648	3.89917										0.81	15.908	0.81	48.094	0.81	107.182
				0.656	4.83047								900000		0.82	16.425	0.82	49.3174	0.82	110.092
				0.664	5.88444										0.83	16.9678	0.83	50.607	0.83	113.119
				0.672	7.06752										0.84	17.5376	0.84	51.9656	0.84	116.27
				0.68	8.38635										0.85	18.1357	0.85	53.3957	0.85	119.55
				0.688	9.84766										0.86	18.7634	0.86	54.9	0.86	122.962
				0.696	11.4584										0.87	19.422	0.87	56.4814	0.87	126.514
				0.704	13.2255										0.88	20.1129	0.88	58.1426	0.88	130.209
															0.89	20.8375	0.89	59.8864	0.89	134.053
															0.9	21.5969	0.9	61.7156	0.9	138.052
															0.91	22.3942	0.91	63.6333	0.91	142.211
															0.92	23.2166	0.92	65.6423	0.92	146.536
															0.93	24.0783	0.93	67.7457	0.93	151.033
															0.94	24.98	0.94	69.9467	0.94	155.708
															0.95	25.9251	0.95	72.2487	0.95	160.566
															0.96	26.9178	0.96	74.6549	0.96	165.614
															0.97	27.957	0.97	77.1689	0.97	170.858
															0.98	29.0448	0.98	79.7945	0.98	176.303
															0.99	30.1831	0.99	82.5355	0.99	181.957
															1	31.3737	1	85.3958	1	187.826

## Sheet: Figure3c
SP						SD						GY
t/a	VE	t/a	VE	t/a	VE	t/a	VE	t/a	VE	t/a	VE	t/a	VE	t/a	VE	t/a	VE
0.2	1.907	0.2	1.907	0.2	1.907	0.2	1.801	0.2	1.78	0.2	1.78	0.12	1.7	0.12	1.712	0.12	1.76
0.36	2.75	0.36	2.75	0.36	2.75	0.3	3.0485	0.3	2.942	0.3	2.945	0.17	2.685	0.17	2.678	0.17	2.59
0.75	3.81	0.75	3.81	0.75	3.88	0.5	4.88	0.5	4.502	0.5	4.06	0.24	3.46	0.24	3.936	0.24	3.725

## Sheet: Figure3d
SP	Theta=-5		Theta=0		Theta=5			SD	Theta=-5		Theta=0		Theta=5			GY	Theta=-5		Theta=0		Theta=5
Strain	Stress	Strain	Stress	Strain	Stress			Strain	Stress	Strain	Stress	Strain	Stress			Strain	Stress	Strain	Stress	Strain	Stress
0	0	0	0	0	0			0	0	0	0	0	0					0	0	0	0
0.008	2.69972	0.008	2.35113	0.02	5.51592			0.01	4.51845	0.01	4.52235	0.01	5.31006			0	0	0.01	7.27313	0.01	9.08813
0.016	5.20807	0.016	4.50713	0.04	9.86286			0.02	8.56101	0.02	8.79433	0.02	11.3746			0.01	7.07813	0.02	14.4246	0.02	17.9234
0.024	7.52701	0.024	6.51433	0.06	13.0751			0.03	12.4798	0.03	12.8979	0.03	16.8679			0.02	14.0919	0.03	21.5539	0.03	26.5976
0.032	9.65879	0.032	8.37243	0.08	15.1986			0.04	16.2729	0.04	16.8389	0.04	21.8797			0.03	21.1436	0.04	28.6464	0.04	35.0977
0.04	11.6059	0.04	10.0819	0.1	16.2908			0.05	19.9382	0.05	20.6203	0.05	26.4873			0.04	28.222	0.05	35.6826	0.05	43.3834
0.048	13.3712	0.048	11.6432	0.12	16.42			0.06	23.4736	0.06	24.2448	0.06	30.7562			0.05	35.3107	0.06	42.6422	0.06	51.4306
0.056	14.9576	0.056	13.0574	0.14	15.6651			0.07	26.877	0.07	27.715	0.07	34.7407			0.06	42.3922	0.07	49.5047	0.07	59.2107
0.064	16.3684	0.064	14.3255	0.16	14.1156			0.08	30.1464	0.08	31.0323	0.08	38.4848			0.07	49.4477	0.08	56.2489	0.08	66.6969
0.072	17.6071	0.072	15.4488	0.18	11.8713			0.09	33.2794	0.09	34.198	0.09	42.023			0.08	56.4571	0.09	62.8544	0.09	73.8631
0.08	18.6773	0.08	16.4288	0.2	9.04281			0.1	36.2738	0.1	37.213	0.1	45.3805			0.09	63.4	0.1	69.3	0.1	80.6869
0.088	19.5831	0.088	17.2673	0.22	5.75211			0.11	39.1273	0.11	40.0775	0.11	48.5744			0.1	70.2544	0.11	75.5662	0.11	87.1469
0.096	20.3283	0.096	17.9663	0.24	2.13224			0.12	41.8375	0.12	42.7908	0.12	51.6142			0.11	77	0.12	81.6344	0.12	93.2244
0.104	20.9173	0.104	18.5279	0.26	-1.67035			0.13	44.4018	0.13	45.3518	0.13	54.5024			0.12	83.6144	0.13	87.4862	0.13	98.9044
0.112	21.3546	0.112	18.9546	0.28	-5.49565			0.14	46.8178	0.14	47.7587	0.14	57.2353			0.13	90.0769	0.14	93.105	0.14	104.173
0.12	21.6443	0.12	19.2489	0.3	-9.16885			0.15	49.0827	0.15	50.0087	0.15	59.804			0.14	96.3662	0.15	98.4769	0.15	109.02
0.128	21.7916	0.128	19.4138	0.32	-12.4996			0.16	51.1939	0.16	52.0985	0.16	62.1942			0.15	102.464	0.16	103.588	0.16	113.438
0.136	21.801	0.136	19.4522	0.34	-15.2818			0.17	53.1485	0.17	54.0237	0.17	64.3879			0.16	108.35	0.17	108.425	0.17	117.419
0.144	21.6774	0.144	19.3675	0.36	-17.2947			0.18	54.9436	0.18	55.7788	0.18	66.3637			0.17	114.008	0.18	112.98	0.18	120.961
0.152	21.4259	0.152	19.1631	0.38	-18.3051			0.19	56.5761	0.19	57.3575	0.19	68.0971			0.18	119.422	0.19	117.243	0.19	124.06
0.16	21.0517	0.16	18.8426	0.4	-18.0708			0.2	58.0429	0.2	58.7522	0.2	69.562			0.19	124.577	0.2	121.206	0.2	126.715
0.168	20.5598	0.168	18.4099	0.42	-16.3477			0.21	59.3408	0.21	59.9547	0.21	70.7306			0.2	129.459	0.21	124.866	0.21	128.928
0.176	19.9554	0.176	17.8692	0.44	-12.8964			0.22	60.4662	0.22	60.9558	0.22	71.5747			0.21	134.057	0.22	128.215	0.22	130.697
0.184	19.2442	0.184	17.2246	0.46	-7.48931			0.23	61.4157	0.23	61.7458	0.23	72.0659			0.22	138.359	0.23	131.252	0.23	132.028
0.192	18.431	0.192	16.4808	0.48	0.08299			0.24	62.1856	0.24	62.3145	0.24	72.1769			0.23	142.357	0.24	133.972	0.24	132.922
0.2	17.5218	0.2	15.6422	0.5	10.0081			0.25	62.7721	0.25	62.6525	0.25	71.8814			0.24	146.04	0.25	136.376	0.25	133.382
0.208	16.5222	0.208	14.7139	0.52	22.452			0.26	63.2428	0.26	62.7512	0.26	71.0785			0.25	149.401	0.26	138.462	0.26	133.416
0.216	15.4373	0.216	13.7008	0.54	37.5624			0.27	63.5299	0.27	62.6043	0.27	69.7892			0.26	152.431	0.27	140.229	0.27	133.028
0.224	14.2731	0.224	12.6084	0.56	55.4744			0.28	63.6279	0.28	62.2067	0.28	67.9935			0.27	155.124	0.28	141.678	0.28	132.225
0.232	13.0354	0.232	11.442	0.58	76.3191			0.29	63.5288	0.29	61.557	0.29	65.6771			0.28	157.473	0.29	142.809	0.29	131.019
0.24	11.7299	0.24	10.2075	0.6	100.231			0.3	63.224	0.3	60.6565	0.3	62.8353			0.29	159.47	0.3	143.626	0.3	129.419
0.248	10.363	0.248	8.91066	0.62	127.354			0.31	62.703	0.31	59.5102	0.31	59.4741			0.3	161.109	0.31	144.129	0.31	127.441
0.256	8.93977	0.256	7.55775	0.64	157.85			0.32	61.9531	0.32	58.1247	0.32	55.6105			0.31	162.381	0.32	144.322	0.32	125.103
0.264	7.46674	0.264	6.15512	0.66	191.902			0.33	60.9597	0.33	56.5123	0.33	51.2722			0.32	163.279	0.33	144.209	0.33	122.426
0.272	5.95023	0.272	4.70938	0.68	229.717			0.34	59.7068	0.34	54.6743	0.34	46.4977			0.33	163.796	0.34	143.796	0.34	119.437
0.28	4.39664	0.28	3.22738	0.7	271.531			0.35	58.1791	0.35	52.6277	0.35	41.3357			0.34	163.923	0.35	143.09	0.35	116.169
0.288	2.81189	0.288	1.71623	0.72	317.609			0.36	56.3625	0.36	50.3873	0.36	35.8442			0.35	163.651	0.36	142.097	0.36	112.66
0.296	1.20297	0.296	0.18327	0.74	368.246			0.37	54.2464	0.37	47.9665	0.37	30.0898			0.36	162.972	0.37	140.83	0.37	108.957
0.304	-0.42354	0.304	-1.3639	0.76	423.77			0.38	51.8239	0.38	45.3777	0.38	24.1465			0.37	161.875	0.38	139.299	0.38	105.114
0.312	-2.06073	0.312	-2.9174	0.78	484.54			0.39	49.0932	0.39	42.6345	0.39	18.0945			0.38	160.352	0.39	137.519	0.39	101.193
0.32	-3.70151	0.32	-4.46911	0.8	550.945			0.4	46.0583	0.4	39.7515	0.4	12.0193			0.39	158.396	0.4	135.509	0.4	97.2638
0.328	-5.33866	0.328	-6.01063	0.82	623.404			0.41	42.7283	0.41	36.744	0.41	6.01028			0.4	155.996	0.41	133.287	0.41	93.4038
0.336	-6.96513	0.336	-7.5333	0.84	702.362			0.42	39.1184	0.42	33.6277	0.42	0.15925			0.41	153.148	0.42	130.88	0.42	89.695
0.344	-8.57275	0.344	-9.02821	0.86	788.285			0.43	35.2488	0.43	30.421	0.43	-5.44048			0.42	149.848	0.43	128.312	0.43	86.2244
0.352	-10.1535	0.352	-10.4862	0.88	881.654			0.44	31.145	0.44	27.1435	0.44	-10.6956			0.43	146.097	0.44	125.617	0.44	83.0781
0.36	-11.6992	0.36	-11.8978	0.9	982.951			0.45	26.837	0.45	23.8178	0.45	-15.5139			0.44	141.903	0.45	122.828	0.45	80.34
0.368	-13.2013	0.368	-13.2533	0.92	1092.64			0.46	22.3587	0.46	20.4697	0.46	-19.8058			0.45	137.278	0.46	119.981	0.46	78.0875
0.376	-14.6522	0.376	-14.5429	0.94	1211.12			0.47	17.7481	0.47	17.129	0.47	-23.4852			0.46	132.249	0.47	117.121	0.47	76.39
0.384	-16.041	0.384	-15.7566	0.96	1338.71			0.48	13.0468	0.48	13.8302	0.48	-26.4705			0.47	126.85	0.48	114.289	0.48	75.3025
0.392	-17.3581	0.392	-16.8839	0.98	1475.57			0.49	8.29986	0.49	10.6126	0.49	-28.6863			0.48	121.132	0.49	111.531	0.49	74.8688
0.4	-18.5947	0.4	-17.9147	1	1621.68			0.5	3.55617	0.5	7.5202	0.5	-30.0632			0.49	115.157	0.5	108.896	0.5	75.1194
0.408	-19.7402	0.408	-18.8383	1.02	1776.77			0.51	-1.13149	0.51	4.60135	0.51	-30.5398			0.5	109.004	0.51	106.43	0.51	76.0706
0.416	-20.7838	0.416	-19.6443	1.04	1940.31			0.52	-5.70628	0.52	1.90714	0.52	-30.063			0.51	102.763	0.52	104.181	0.52	77.73
0.424	-21.7142	0.424	-20.3221	1.06	2111.54			0.53	-10.1072	0.53	-0.51029	0.53	-28.5909			0.52	96.5344	0.53	102.193	0.53	80.095
0.432	-22.5205	0.432	-20.8612	1.08	2289.47			0.54	-14.269	0.54	-2.60008	0.54	-25.9949			0.53	90.4281	0.54	100.511	0.54	83.1581
0.44	-23.19	0.44	-21.2512	1.1	2472.97			0.55	-18.1229	0.55	-4.3147	0.55	-22.2772			0.54	84.5619	0.55	99.1713	0.55	86.9062
0.448	-23.7115	0.448	-21.4818	1.12	2660.81			0.56	-21.5958	0.56	-5.61153	0.56	-17.4827			0.55	79.055	0.56	98.2113	0.56	91.3238
0.456	-24.0712	0.456	-21.543	1.14	2851.73			0.57	-24.5671	0.57	-6.45338	0.57	-11.672			0.56	74.0263	0.57	97.6587	0.57	96.3944
0.464	-24.2565	0.464	-21.4251	1.16	3044.48			0.58	-26.9454	0.58	-6.80833	0.58	-4.96018			0.57	69.5863	0.58	97.54	0.58	102.1
0.472	-24.254	0.472	-21.1184	1.18	3237.39			0.59	-28.6603	0.59	-6.64848	0.59	2.56888			0.58	65.8331	0.59	97.8744	0.59	108.426
0.48	-24.05	0.48	-20.614	1.2	3429.17			0.6	-29.6363	0.6	-5.94878	0.6	11.7098			0.59	62.8431	0.6	98.6756	0.6	115.356
0.488	-23.6303	0.488	-19.9031	1.22	3619.9			0.61	-29.8036	0.61	-4.68538	0.61	22.5051			0.6	60.6698	0.61	99.955	0.61	122.876
0.496	-22.9813	0.496	-18.9775	1.24	3808.73			0.62	-29.1011	0.62	-2.83448	0.62	34.5803			0.61	59.3394	0.62	101.719	0.62	130.975
0.504	-22.0884	0.504	-17.8293					0.63	-27.4789	0.63	-0.37164	0.63	47.5119			0.62	58.8538	0.63	103.969	0.63	139.643
0.512	-20.9371	0.512	-16.4512					0.64	-24.9006	0.64	2.72848	0.64	61.0881			0.63	59.1943	0.64	106.707	0.64	148.87
0.52	-19.5129	0.52	-14.8364					0.65	-21.3445	0.65	6.49183	0.65	75.287			0.64	60.328	0.65	109.931	0.65	158.651
0.528	-17.8015	0.528	-12.9785					0.66	-16.8048	0.66	10.944	0.66	89.9519			0.65	62.2133	0.66	113.639	0.66	168.981
0.536	-15.7884	0.536	-10.8714					0.67	-11.2904	0.67	16.1088	0.67	104.764			0.66	64.8056	0.67	117.826	0.67	179.856
0.544	-13.4588	0.544	-8.50976					0.68	-4.82233	0.68	22.0061	0.68	119.421			0.67	68.0606	0.68	122.489	0.68	191.274
0.552	-10.8	0.552	-5.88835					0.69	2.5751	0.69	28.6495	0.69	133.67			0.68	71.9363	0.69	127.624	0.69	203.238
0.56	-7.79646	0.56	-3.0024					0.7	10.884	0.7	36.0438	0.7	147.298			0.69	76.395	0.7	133.227	0.7	215.745
0.568	-4.43493	0.568	0.15259					0.71	20.0735	0.71	44.1812	0.71	160.13			0.7	81.4044	0.71	139.296	0.71	228.801
0.576	-0.70138	0.576	3.58089					0.72	30.0637	0.72	53.0408	0.72	172.026			0.71	86.935	0.72	145.827	0.72	242.409
0.584	3.41768	0.584	7.28654					0.73	40.7569	0.73	62.5835	0.73	182.891			0.72	92.9631	0.73	152.819	0.73	256.573
0.592	7.93605	0.592	11.2735					0.74	52.0542	0.74	72.7542	0.74	192.665			0.73	99.4681	0.74	160.271	0.74	271.301
0.6	12.8673	0.6	15.5456					0.75	63.8564	0.75	83.4788	0.75	201.331			0.74	106.434	0.75	168.184	0.75	286.599
0.608	18.2252	0.608	20.1067					0.76	76.1974	0.76	94.666	0.76	209.778			0.75	113.846	0.76	176.556	0.76	302.477
0.616	24.0235	0.616	24.9607					0.77	88.797	0.77	106.209	0.77	217.351			0.76	121.695	0.77	185.391	0.77	318.943
0.624	30.2762	0.624	30.1115					0.78	101.543	0.78	117.986	0.78	224.073			0.77	129.972	0.78	194.689	0.78	336.007
0.632	36.9975	0.632	35.5632					0.79	114.325	0.79	129.866	0.79	229.988			0.78	138.674	0.79	204.453	0.79	353.681
0.64	44.202	0.64	41.3201					0.8	127.031	0.8	141.712	0.8	235.165			0.79	147.798	0.8	214.688	0.8	371.977
0.648	51.9045	0.648	47.3866					0.81	139.554	0.81	153.38	0.81	239.7			0.8	157.341	0.81	225.397	0.81	390.906
0.656	60.1204	0.656	53.7675					0.82	151.789	0.82	164.73	0.82	243.713			0.81	167.309	0.82	236.584	0.82	410.483
0.664	68.8653	0.664	60.4679					0.83	163.637	0.83	175.626	0.83	247.351			0.82	177.703	0.83	248.255	0.83	430.721
0.672	78.1552	0.672	67.493					0.84	175.006	0.84	185.94	0.84	250.793			0.83	188.529	0.84	260.416	0.84	451.636
0.68	88.0067	0.68	74.8486					0.85	185.812	0.85	195.558	0.85	254.243			0.84	199.795	0.85	273.071	0.85	473.244
0.688	98.4364	0.688	82.5409					0.86	195.979	0.86	204.377	0.86	257.939			0.85	211.51	0.86	286.228	0.86	495.559
0.696	109.461	0.696	90.5763					0.87	205.444	0.87	212.31	0.87	262.15			0.86	223.681	0.87	299.894	0.87	518.601
0.704	121.097	0.704	98.9619					0.88	214.153	0.88	219.278	0.88	267.176			0.87	236.321	0.88	314.076	0.88	542.387
0.712	133.359	0.712	107.705					0.89	222.069	0.89	225.203	0.89	273.354			0.88	249.439	0.89	328.784	0.89	566.936
0.72	146.268	0.72	116.814					0.9	229.167	0.9	229.995	0.9	281.055			0.89	263.047	0.9	344.026	0.9	592.269
0.728	159.84	0.728	126.296					0.91	235.438	0.91	233.525	0.91	290.684			0.9	277.157	0.91	359.811	0.91	618.406
0.736	174.104	0.736	136.162					0.92	240.893	0.92	235.589	0.92	302.688			0.91	291.781	0.92	376.151	0.92	645.369
0.744	189.054	0.744	146.421					0.93	245.56	0.93	235.82	0.93	317.547			0.92	306.934	0.93	393.059	0.93	673.181
0.752	204.714	0.752	157.083					0.94	249.488	0.94	233.548	0.94	335.784			0.93	322.629	0.94	410.547	0.94	701.875
0.76	221.098	0.76	168.159					0.95	252.746	0.95	227.553	0.95	357.963			0.94	338.881	0.95	428.631	0.95	731.462
0.768	238.219	0.768	179.661					0.96	255.428	0.96	216.927	0.96	384.686			0.95	355.706	0.96	447.326	0.96	761.987
0.776	256.09	0.776	191.601					0.97	257.651	0.97	207.939	0.97	416.603			0.96	373.119	0.97	466.651	0.97	793.469
0.784	274.701	0.784	203.994					0.98	259.558	0.98	206.974	0.98	454.404			0.97	391.139	0.98	486.625	0.98	825.944
0.792	294.097	0.792	216.853					0.99	261.32	0.99	211.289	0.99	498.825			0.98	409.784	0.99	507.27	0.99	859.444
0.8	314.265	0.8	230.194					1	263.135	1	219.175	1	550.649			0.99	429.074	1	528.609	1	894.006
																1	449.029

## Sheet: Figure4b
	SPT0.15-EX		SPT0.15-FEA		SPT0.1-EX		SPT0.1-FEA			SPT0.1S6-EX		SPT0.1S6-FEA		SPT0.1S3-EX		SPT0.1S3-FEA
Strain	Stress	Strain	Stress	Strain	Stress	Strain	Stress		Strain	Stress	Strain	Stress	Strain	Stress	Strain	Stress
0	0	0	0	0	0	0	0		0	1.91426	0	0	0	2.29798	0	0			0.75EX		0.75FE		0.36EX		0.36FE		0.2EX		0.2FE				th0.1EX		th0.1FEA		th0.15EX		th0.15FEA
0.004	2.24	0.006	3.9989	3.75e-05	2.14241	0.006	1.58686		0.000125	1.91426	0.006	3.34194	0.000125	2.39899	0.003	2.58396		Strain	Stress	Strain	Stress	Strain	Stress	Strain	Stress	Strain	Stress	Strain	Stress			Strain	Stress	Strain	Stress	Strain	Stress	Strain	Stress
0.005	4.5	0.012	7.66382	7.5e-05	2.16224	0.012	3.05062		0.000125	1.95414	0.012	6.30294	0.000125	2.55051	0.006	4.90827		0	0	0	0	0	0	0	0	0	0	0	0			0	0	0	0	0	0	0	0
0.0137	8.7	0.018	11.0092	0.000138	2.182	0.018	4.3952		0.00025	1.99402	0.018	8.90123	0.00025	2.65152	0.009	6.98334		3.75e-05	0.60094	0.00625	0.48757	0.000125	0.6	0.00625	0.78225	0.000125	0.59375	0.003	0.89525			3.75e-05	0.60094	0.00625	0.48757	0.000125	0.00875	0.01	1.63331
0.024	14.9	0.024	14.0492	0.000213	2.20169	0.024	5.62458		0.000375	1.99402	0.024	11.1544	0.00025	2.75253	0.012	8.8198		0.0001	0.60719	0.0125	0.922	0.000125	0.6125	0.0125	1.51985	0.000125	0.63125	0.006	1.73769			0.0001	0.60719	0.0125	0.922	0.000125	0.02625	0.02	3.13663
0.032	19	0.03	16.7975	0.000275	2.2213	0.03	6.74266		0.000375	2.0339	0.03	13.0796	0.000375	2.90404	0.015	10.4285		0.000175	0.61313	0.01875	1.34465	0.00025	0.625	0.01875	2.21306	0.00025	0.65625	0.009	2.52788			0.000175	0.61313	0.01875	1.34465	0.00025	0.04375	0.03	4.51044
0.037	22.71	0.036	19.2673	0.00035	2.24084	0.036	7.75329		0.0005	2.07378	0.036	14.6998	0.000375	2.99242	0.018	11.8203		0.0002125	0.61906	0.025	1.74473	0.000375	0.625	0.025	2.86203	0.000375	0.68125	0.012	3.26641			0.0002125	0.61906	0.025	1.74473	0.00025	0.07	0.04	5.75542
0.038	22.8359	0.042	21.4717	0.00045	2.26031	0.042	8.66028		0.0005	2.09372	0.042	16.0287	0.0005	3.06818	0.021	13.0063		0.000275	0.62531	0.03125	2.1223	0.000375	0.6375	0.03125	3.46705	0.000375	0.71875	0.015	3.95386			0.000275	0.62531	0.03125	2.1223	0.000375	0.09625	0.05	6.87244
0.0381	22.888	0.048	23.4229	0.000475	2.27971	0.048	9.4674		0.000625	2.11366	0.048	17.0812	0.0005	3.19444	0.024	13.9975		0.00035	0.63156	0.0375	2.47736	0.0005	0.65	0.0375	4.02841	0.0005	0.74063	0.018	4.59086			0.00035	0.63156	0.0375	2.47736	0.000375	0.12687	0.06	7.86255
0.03814	22.888	0.054	25.133	0.000525	2.29904	0.054	10.1783		0.000625	2.1336	0.054	17.8806	0.000625	3.29545	0.027	14.8046		0.0004125	0.6375	0.04375	2.80995	0.0005	0.65625	0.04375	4.54645	0.0005	0.75938	0.021	5.17805			0.0004125	0.6375	0.04375	2.80995	0.0005	0.15313	0.07	8.727
0.0382	22.9896	0.06	26.6134	0.0006	2.31829	0.06	10.7968		0.00075	2.17348	0.06	18.4386	0.000625	3.37121	0.03	15.4387		0.00045	0.64375	0.05	3.12016	0.000625	0.6625	0.05	5.02156	0.000625	0.79063	0.024	5.71605			0.00045	0.64375	0.05	3.12016	0.0005	0.17938	0.08	9.46729
0.03828	22.9896	0.066	27.8754	0.000663	2.33748	0.066	11.3262		0.00075	2.19342	0.066	18.7727	0.00075	3.44697	0.033	15.9103		0.000525	0.64344	0.05625	3.40806	0.000625	0.66875	0.05625	5.45417	0.000625	0.81563	0.027	6.20555			0.000525	0.64344	0.05625	3.40806	0.000625	0.20563	0.09	10.0851
0.03838	23.0417	0.072	28.9294	0.000725	2.35659	0.072	11.7703		0.000875	2.21336	0.072	18.899	0.00075	3.54798	0.036	16.2299		0.0005875	0.64969	0.0625	3.67375	0.00075	0.68125	0.0625	5.845	0.00075	0.83438	0.03	6.64723			0.0005875	0.64969	0.0625	3.67375	0.00075	0.24063	0.1	10.5823
0.03841	23.0938	0.078	29.7858	0.0008	2.37563	0.078	12.1325		0.000875	2.2333	0.078	18.8327	0.000875	3.68687	0.039	16.4077		0.000675	0.65594	0.06875	3.91736	0.00075	0.6875	0.06875	6.19372	0.00075	0.85313	0.033	7.04181			0.000675	0.65594	0.06875	3.91736	0.00075	0.25812	0.11	10.961
0.03848	23.1459	0.084	30.4543	0.000863	2.39459	0.084	12.4162		0.001	2.25324	0.084	18.589	0.001	3.76263	0.042	16.4539		0.0007375	0.65594	0.075	4.13902	0.000875	0.69375	0.075	6.50259	0.000875	0.87813	0.036	7.39			0.0007375	0.65594	0.075	4.13902	0.00075	0.27563	0.12	11.2236
0.03855	23.1433	0.09	30.9445	0.000913	2.41349	0.09	12.6249		0.001	2.27318	0.09	18.1823	0.001	3.83838	0.045	16.378		0.000825	0.66813	0.08125	4.33889	0.000875	0.7	0.08125	6.76919	0.000875	0.9125	0.039	7.69255			0.000825	0.66813	0.08125	4.33889	0.000875	0.29313	0.13	11.3726
0.03864	23.1433	0.096	31.2654	0.000988	2.43231	0.096	12.7617		0.00113	2.29312	0.096	17.6269	0.00113	3.93939	0.048	16.1895		0.0008625	0.67438	0.0875	4.51716	0.001	0.70625	0.0875	6.99684	0.001	0.93125	0.042	7.95022			0.0008625	0.67438	0.0875	4.51716	0.001	0.32813	0.14	11.4107
0.03869	23.1954	0.102	31.4258	0.00106	2.45106	0.102	12.83		0.00113	2.31306	0.102	16.9363	0.00113	4.0404	0.051	15.8975		0.00095	0.68656	0.09375	4.67398	0.001	0.7125	0.09375	7.18528	0.001	0.95	0.045	8.1638			0.00095	0.68656	0.09375	4.67398	0.001	0.34563	0.15	11.3411
0.03876	23.2475	0.108	31.4341	0.00113	2.46974	0.108	12.833		0.00125	2.30309	0.108	16.1237	0.00125	4.16667	0.054	15.5107		0.00101	0.68656	0.1	4.80961	0.00113	0.71875	0.1	7.33534	0.00113	0.975	0.048	8.33408			0.00101	0.68656	0.1	4.80961	0.00112	0.35875	0.16	11.1669
0.03883	23.2448	0.114	31.2984	0.00119	2.4877	0.114	12.7739		0.00138	2.32303	0.114	15.202	0.00125	4.2298	0.057	15.0376		0.00109	0.6925	0.10625	4.92423	0.00113	0.725	0.10625	7.4472	0.00113	1	0.051	8.46189			0.00109	0.6925	0.10625	4.92423	0.00112	0.37625	0.17	10.8918
0.03891	23.2969	0.12	31.0267	0.00126	2.50558	0.12	12.6559		0.00138	2.34297	0.12	14.1835	0.00138	4.30556	0.06	14.4864		0.00113	0.6925	0.1125	5.01811	0.00125	0.72188	0.1125	7.52361	0.00125	1.03125	0.054	8.54808			0.00113	0.6925	0.1125	5.01811	0.00125	0.41125	0.18	10.5195
0.03894	23.3464	0.126	30.6264	0.00133	2.52338	0.126	12.482		0.00138	2.36291	0.126	13.08	0.00138	4.35606	0.063	13.8646		0.00118	0.705	0.11875	5.09148	0.00138	0.72813	0.11875	7.56067	0.00138	1.04688	0.057	8.5935			0.00118	0.705	0.11875	5.09148	0.00125	0.42875	0.19	10.0541
0.03899	23.3985	0.132	30.1049	0.00139	2.5411	0.132	12.2552		0.0015	2.38285	0.132	11.8977	0.0015	4.45707	0.066	13.1798		0.00128	0.71094	0.125	5.14464	0.00138	0.73438	0.125	7.56366	0.00138	1.06563	0.06	8.59905			0.00128	0.71094	0.125	5.14464	0.00137	0.4375	0.2	9.49985
0.03906	23.3985	0.138	29.4695	0.00143	2.55875	0.138	11.9787		0.00163	2.40279	0.138	10.6636	0.0015	4.53283	0.069	12.4389		0.00136	0.71094	0.13125	5.17786	0.00138	0.74063	0.13125	7.53188	0.00138	1.07813	0.063	8.56563			0.00136	0.71094	0.13125	5.17786	0.00137	0.455	0.21	8.86155
0.03914	23.3985	0.144	28.7271	0.0015	2.57632	0.144	11.6554		0.00163	2.44267	0.144	9.36781	0.00163	4.65909	0.072	11.6488		0.0014	0.71719	0.1375	5.19144	0.0015	0.74688	0.1375	7.46619	0.0015	1.10313	0.066	8.49416			0.0014	0.71719	0.1375	5.19144	0.0015	0.48125	0.22	8.14416
0.03921	23.3985	0.15	27.8845	0.00155	2.59383	0.15	11.2883		0.00175	2.46261	0.15	8.0426	0.00163	4.73485	0.075	10.8158		0.00145	0.71719	0.14375	5.18572	0.00163	0.75313	0.14375	7.36745	0.00163	1.12188	0.069	8.38563			0.00145	0.71719	0.14375	5.18572	0.0015	0.49875	0.23	7.353
0.03928	23.4506	0.156	26.9482	0.0016	2.61126	0.156	10.8802		0.00175	2.46261	0.156	6.67914	0.00175	4.81061	0.078	9.94594		0.00151	0.72344	0.15	5.16103	0.00163	0.76563	0.15	7.23659	0.00163	1.15313	0.072	8.24097			0.00151	0.72344	0.15	5.16103	0.00162	0.51625	0.24	6.49377
0.03934	23.5027	0.162	25.9249	0.00168	2.62863	0.162	10.434		0.00188	2.48255	0.162	5.29345	0.00188	4.86111	0.081	9.04503		0.00159	0.72969	0.15625	5.11772	0.00175	0.77188	0.15625	7.07455	0.00175	1.17188	0.075	8.06123			0.00159	0.72969	0.15625	5.11772	0.00175	0.53375	0.25	5.57252
0.0394	23.5001	0.168	24.8207	0.00174	2.64592	0.168	9.95272		0.00188	2.50249	0.168	3.89382	0.00188	5	0.084	8.11853		0.00165	0.72938	0.1625	5.05619	0.00175	0.77188	0.1625	6.88228	0.00175	1.19063	0.078	7.84744			0.00165	0.72938	0.1625	5.05619	0.00175	0.56	0.26	4.5957
0.03949	23.5548	0.174	23.6419	0.00181	2.66315	0.174	9.43903		0.002	2.52243	0.174	2.5018	0.002	5.05051	0.087	7.1716		0.0017	0.73563	0.16875	4.97678	0.00188	0.77813	0.16875	6.66086	0.00188	1.20313	0.081	7.60064			0.0017	0.73563	0.16875	4.97678	0.00187	0.57313	0.27	3.57015
0.03954	23.5522	0.18	22.3947	0.00189	2.68032	0.18	8.89576		0.002	2.54237	0.18	1.09167	0.002	5.10101	0.09	6.20916		0.00176	0.74188	0.175	4.87995	0.00188	0.78438	0.175	6.41097	0.00188	1.2375	0.084	7.32194			0.00176	0.74188	0.175	4.87995	0.00187	0.58188	0.28	2.50309
0.0396	23.5522	0.186	21.0849	0.00195	2.69741	0.186	8.32566		0.00213	2.56231	0.186	-0.29758	0.00213	5.15152	0.093	5.23572		0.00184	0.74781	0.18125	4.76609	0.002	0.79063	0.18125	6.13433	0.002	1.25	0.087	7.01245			0.00184	0.74781	0.18125	4.76609	0.002	0.59937	0.29	1.40219
0.03966	23.6043	0.192	19.7185	0.00201	2.71445	0.192	7.73145		0.00213	2.58225	0.192	-1.6652	0.00213	5.25253	0.096	4.25595		0.0019	0.75406	0.1875	4.63569	0.002	0.79688	0.1875	5.83103	0.002	1.2625	0.09	6.67336			0.0019	0.75406	0.1875	4.63569	0.002	0.63438	0.3	0.27549
0.03975	23.6564	0.198	18.3012	0.00209	2.73142	0.198	7.11579		0.00225	2.60219	0.198	-3.01065	0.00225	5.30303	0.099	3.27361		0.00198	0.76	0.19375	4.48917	0.00213	0.80313	0.19375	5.50309	0.00213	1.275	0.093	6.30584			0.00198	0.76	0.19375	4.48917	0.00213	0.65187	0.31	-0.86853
0.03981	23.6538	0.204	16.8388	0.00215	2.74833	0.204	6.48132		0.00225	2.62213	0.204	-4.32269	0.00225	5.35354	0.102	2.29326		0.00204	0.76625	0.2	4.32705	0.00213	0.80938	0.2	5.15136	0.00213	1.3	0.096	5.91116			0.00204	0.76625	0.2	4.32705	0.00213	0.66938	0.32	-2.02103
0.03988	23.7059	0.21	15.3367	0.00221	2.76517	0.21	5.83063		0.00238	2.66201	0.21	-5.59065	0.00238	5.45455	0.105	1.31796		0.0021	0.7725	0.20625	4.14983	0.00225	0.81563	0.20625	4.77706	0.00225	1.3125	0.099	5.49058			0.0021	0.7725	0.20625	4.14983	0.00225	0.68688	0.33	-3.17273
0.03991	23.7059	0.216	13.8004	0.00228	2.78197	0.216	5.16626		0.00238	2.68195	0.216	-6.81201	0.0025	5.51768	0.108	0.35143		0.00219	0.77875	0.2125	3.95803	0.00225	0.82188	0.2125	4.38142	0.00225	1.325	0.102	5.04542			0.00219	0.77875	0.2125	3.95803	0.00225	0.69563	0.34	-4.31402
0.04	23.7554	0.222	12.2355	0.00236	2.7987	0.222	4.4907		0.0025	2.70189	0.222	-7.9843	0.0025	5.56818	0.111	-0.60175		0.00225	0.78469	0.21875	3.75223	0.00238	0.83438	0.21875	3.96573	0.00238	1.35	0.105	4.57708			0.00225	0.78469	0.21875	3.75223	0.00237	0.70437	0.35	-5.43491
0.04006	23.8101	0.228	10.647	0.00243	2.81537	0.228	3.80641		0.0025	2.72183	0.228	-9.09921	0.00263	5.61869	0.114	-1.54165		0.00231	0.79063	0.225	3.53302	0.00238	0.84063	0.225	3.53136	0.00238	1.36563	0.108	4.08695			0.00231	0.79063	0.225	3.53302	0.00237	0.72188	0.36	-6.52505
0.04013	23.8075	0.234	9.04025	0.00249	2.83199	0.234	3.11576		0.00263	2.74177	0.234	-10.1512	0.00263	5.69444	0.117	-2.46211		0.00238	0.79063	0.23125	3.30097	0.0025	0.84688	0.23125	3.07967	0.0025	1.37813	0.111	3.57655			0.00238	0.79063	0.23125	3.30097	0.0025	0.74813	0.37	-7.57378
0.04016	23.8075	0.24	7.42027	0.00253	2.84856	0.24	2.4211		0.00275	2.78166	0.24	-11.1349	0.00263	5.82071	0.12	-3.36134		0.00245	0.79688	0.2375	3.05673	0.0025	0.85313	0.2375	2.61213	0.0025	1.39063	0.114	3.04739			0.00245	0.79688	0.2375	3.05673	0.00263	0.76563	0.38	-8.57009
0.04024	23.857	0.246	5.79204	0.0026	2.86506	0.246	1.72471		0.00275	2.8016	0.246	-12.0455	0.00275	5.87121	0.123	-4.23661		0.00251	0.79688	0.24375	2.80097	0.00263	0.85938	0.24375	2.1302	0.00263	1.40938	0.117	2.50109			0.00251	0.79688	0.24375	2.80097	0.00263	0.78312	0.39	-9.50264
0.0403	23.857	0.252	4.16042	0.00268	2.88151	0.252	1.02879		0.00275	2.81157	0.252	-12.8781	0.00288	5.92172	0.126	-5.0853		0.00258	0.80313	0.25	2.53439	0.00275	0.87188	0.25	1.63547	0.00275	1.44063	0.12	1.93931			0.00258	0.80313	0.25	2.53439	0.00275	0.79188	0.4	-10.3598
0.04036	23.9091	0.258	2.53015	0.00274	2.89791	0.258	0.33552		0.00288	2.85145	0.258	-13.6279	0.00288	5.97222	0.129	-5.90492		0.00263	0.81531	0.25625	2.25769	0.00275	0.87813	0.25625	1.12954	0.00275	1.45313	0.123	1.3638			0.00263	0.81531	0.25625	2.25769	0.00275	0.81375	0.41	-11.1294
0.04044	23.9612	0.264	0.90588	0.00278	2.91426	0.264	-0.35302		0.00288	2.87139	0.264	-14.2913	0.003	6.09848	0.132	-6.69309		0.00269	0.82156	0.2625	1.97163	0.00275	0.88125	0.2625	0.61411	0.00275	1.46563	0.126	0.77637			0.00269	0.82156	0.2625	1.97163	0.00288	0.83125	0.42	-11.7992
0.04054	23.9612	0.27	-0.70788	0.00285	2.93055	0.27	-1.03478		0.003	2.89133	0.27	-14.8621	0.003	6.16162	0.135	-7.44753		0.00275	0.82125	0.26875	1.67698	0.00288	0.89375	0.26875	0.09093	0.00288	1.47813	0.129	0.17893			0.00275	0.82125	0.26875	1.67698	0.00288	0.84	0.43	-12.3562
0.04056	24.0132	0.276	-2.30673	0.0029	2.94679	0.276	-1.7078		0.00313	2.91127	0.276	-15.3394	0.00313	6.18687	0.138	-8.16602		0.0028	0.8275	0.275	1.37457	0.00288	0.9	0.275	-0.43818	0.00288	1.50938	0.132	-0.42656			0.0028	0.8275	0.275	1.37457	0.003	0.84875	0.44	-12.7871
0.04061	24.0627	0.282	-3.8864	0.00295	2.96298	0.282	-2.37016		0.00313	2.93121	0.282	-15.7159	0.00313	6.23737	0.141	-8.84651		0.00289	0.83375	0.28125	1.06524	0.003	0.90625	0.28125	-0.96928	0.003	1.525	0.135	-1.038			0.00289	0.83375	0.28125	1.06524	0.003	0.8575	0.45	-13.0779
0.04069	24.1148	0.288	-5.44273	0.00303	2.97913	0.288	-3.02004		0.00325	2.97109	0.288	-15.9895	0.00325	6.31313	0.144	-9.48695		0.00299	0.83969	0.2875	0.74987	0.00313	0.9125	0.2875	-1.50659	0.00313	1.53125	0.138	-1.65323			0.00299	0.83969	0.2875	0.74987	0.00313	0.8575	0.46	-13.214
0.04075	24.1122	0.294	-6.97169	0.00309	2.99522	0.294	-3.65563		0.00325	2.97109	0.294	-16.1564	0.00325	6.41414	0.147	-10.0854		0.00301	0.83969	0.29375	0.42938	0.00313	0.91875	0.29375	-2.04177	0.00313	1.54375	0.141	-2.27			0.00301	0.83969	0.29375	0.42938	0.00313	0.86625	0.47	-13.18
0.04083	24.1669	0.3	-8.46937	0.00316	3.01126	0.3	-4.27524		0.00338	3.01097	0.3	-16.2128	0.00338	6.46465	0.15	-10.6399		0.00306	0.84594	0.3	0.10471	0.00325	0.93125	0.3	-2.57523	0.00325	1.5625	0.144	-2.88589			0.00306	0.84594	0.3	0.10471	0.00325	0.88375	0.48	-12.9594
0.04089	24.1643	0.306	-9.932	0.00324	3.02726	0.306	-4.87719		0.00338	3.03091	0.306	-16.1554	0.0035	6.51515	0.153	-11.1488		0.00316	0.84594	0.30625	-0.22316	0.00325	0.93125	0.30625	-3.1035	0.00325	1.5875	0.147	-3.49844			0.00316	0.84594	0.30625	-0.22316	0.00338	0.8925	0.49	-12.5351
0.04096	24.219	0.312	-11.3559	0.00331	3.04321	0.312	-5.4599		0.0035	3.05085	0.312	-15.9805	0.0035	6.56566	0.156	-11.6101		0.00326	0.85219	0.3125	-0.55322	0.00338	0.94375	0.3125	-3.62516	0.00338	1.6	0.15	-4.10505			0.00326	0.85219	0.3125	-0.55322	0.00338	0.91	0.5	-11.8885
0.04103	24.2164	0.318	-12.7376	0.00338	3.05911	0.318	-6.02182		0.00363	3.07079	0.318	-15.6863	0.00363	6.64141	0.159	-12.0223		0.0033	0.85844	0.31875	-0.88441	0.00338	0.95	0.31875	-4.1375	0.00338	1.6125	0.153	-4.70295			0.0033	0.85844	0.31875	-0.88441	0.0035	0.9275	0.51	-10.9999
0.0411	24.2164	0.324	-14.0735	0.00345	3.07496	0.324	-6.56149		0.00363	3.11067	0.324	-15.2698	0.00363	6.69192	0.162	-12.3836		0.00338	0.87063	0.325	-1.21565	0.0035	0.95625	0.325	-4.63884	0.0035	1.625	0.156	-5.28931			0.00338	0.87063	0.325	-1.21565	0.0035	0.9275	0.52	-9.8482
0.04116	24.2685	0.33	-15.3606	0.00351	3.09077	0.33	-7.07747		0.00363	3.13061	0.33	-14.7249	0.00375	6.74242	0.165	-12.6925		0.00344	0.87656	0.33125	-1.54584	0.00363	0.9625	0.33125	-5.12536	0.00363	1.64375	0.159	-5.86114			0.00344	0.87656	0.33125	-1.54584	0.00363	0.945	0.53	-8.41094
0.04123	24.2659	0.336	-16.5955	0.00358	3.10652	0.336	-7.56842		0.00375	3.15055	0.336	-14.052	0.00375	6.7803	0.168	-12.9473		0.00353	0.87656	0.3375	-1.87383	0.00363	0.975	0.3375	-5.59484	0.00363	1.65625	0.162	-6.4153			0.00353	0.87656	0.3375	-1.87383	0.00363	0.95375	0.54	-6.66414
0.04126	24.318	0.342	-17.7752	0.00361	3.12223	0.342	-8.033		0.00388	3.17049	0.342	-13.2483	0.00388	6.85606	0.171	-13.1465		0.00358	0.87656	0.34375	-2.19845	0.00363	0.98125	0.34375	-6.04591	0.00363	1.66875	0.165	-6.9485			0.00358	0.87656	0.34375	-2.19845	0.00375	0.9625	0.55	-4.58232
0.04133	24.3727	0.348	-18.8967	0.00368	3.13789	0.348	-8.46997		0.00388	3.19043	0.348	-12.3111	0.00388	6.90657	0.174	-13.2887		0.00364	0.8825	0.35	-2.51848	0.00375	0.9875	0.35	-6.47441	0.00375	1.67813	0.168	-7.45733			0.00364	0.8825	0.35	-2.51848	0.00375	0.98875	0.56	-2.13863
0.04138	24.4196	0.354	-19.9573	0.00373	3.1535	0.354	-8.87811		0.004	3.25025	0.354	-11.238	0.004	6.95707	0.177	-13.3724		0.00371	0.88906	0.35625	-2.83273	0.00388	0.99375	0.35625	-6.87638	0.00388	1.69688	0.171	-7.93819			0.00371	0.88906	0.35625	-2.83273	0.00388	0.9975	0.57	0.69517
0.04145	24.4196	0.36	-20.9542	0.00379	3.16906	0.36	-9.25627		0.004	3.25025	0.36	-10.0272	0.004	7.00758	0.18	-13.3961		0.0038	0.895	0.3625	-3.13991	0.00388	1	0.3625	-7.25005	0.00388	1.70938	0.174	-8.38736			0.0038	0.895	0.3625	-3.13991	0.00388	1.00625	0.58	3.94845
0.04151	24.4196	0.366	-21.8847	0.00386	3.18457	0.366	-9.60332		0.00413	3.29013	0.366	-8.67667	0.00413	7.05808	0.183	-13.3585		0.00384	0.895	0.36875	-3.43875	0.004	1.01875	0.36875	-7.59205	0.004	1.72188	0.177	-8.80091			0.00384	0.895	0.36875	-3.43875	0.004	1.01063	0.59	7.65153
0.04159	24.4743	0.372	-22.7464	0.00393	3.20003	0.372	-9.9182		0.00413	3.31007	0.372	-7.18503	0.00413	7.15909	0.186	-13.2583		0.00391	0.90719	0.375	-3.72794	0.004	1.01875	0.375	-7.89916	0.004	1.73438	0.18	-9.1748			0.00391	0.90719	0.375	-3.72794	0.004	1.01937	0.6	11.8354
0.04165	24.4717	0.378	-23.5369	0.004	3.21545	0.378	-10.1999		0.00425	3.33001	0.378	-5.5503	0.00425	7.2096	0.189	-13.0941		0.00398	0.91313	0.38125	-4.00616	0.00413	1.03125	0.38125	-8.16681	0.00413	1.74688	0.183	-9.50475			0.00398	0.91313	0.38125	-4.00616	0.00413	1.02813
0.04171	24.5238	0.384	-24.2537	0.00408	3.23082	0.384	-10.4474		0.00438	3.33998	0.384	-3.7714	0.00425	7.2601	0.192	-12.8646		0.00406	0.91313	0.3875	-4.27206	0.00413	1.0375	0.3875	-8.39241	0.00413	1.77188	0.186	-9.78638			0.00406	0.91313	0.3875	-4.27206	0.00425	1.04563
0.04179	24.5759	0.39	-24.8948	0.00414	3.24615	0.39	-10.6597		0.00438	3.35992	0.39	-1.84724	0.00438	7.36111	0.195	-12.5687		0.00411	0.91938	0.39375	-4.52428	0.00425	1.04375	0.39375	-8.573	0.00425	1.78438	0.189	-10.0151			0.00411	0.91938	0.39375	-4.52428	0.00425	1.05438
0.04188	24.5733	0.396	-25.4579	0.00421	3.26145	0.396	-10.8361		0.00438	3.3998	0.396	0.22312	0.0045	7.39899	0.198	-12.2052		0.00419	0.92563	0.4	-4.76141	0.00438	1.04688	0.4	-8.70505	0.00438	1.79688	0.192	-10.1861			0.00419	0.92563	0.4	-4.76141	0.00438	1.06313
0.04191	24.6254	0.402	-25.941	0.00428	3.2767	0.402	-10.9755		0.0045	3.41974	0.402	2.44041	0.0045	7.44949	0.201	-11.7728		0.00425	0.93156	0.40625	-4.98206	0.00438	1.05313	0.40625	-8.78486	0.00438	1.82188	0.195	-10.2945			0.00425	0.93156	0.40625	-4.98206	0.00438	1.07187
0.04196	24.6254	0.408	-26.3421	0.00433	3.29192	0.408	-11.0772		0.00463	3.43968	0.408	4.8052	0.00463	7.5	0.204	-11.2704		0.00434	0.93813	0.4125	-5.18481	0.00438	1.06563	0.4125	-8.80875	0.00438	1.83125	0.198	-10.3352			0.00434	0.93813	0.4125	-5.18481	0.0045	1.08938
0.04204	24.6749	0.414	-26.6593	0.0044	3.3071	0.414	-11.1403		0.00463	3.45962	0.414	7.31785	0.00463	7.60101	0.207	-10.697		0.00438	0.94406	0.41875	-5.36823	0.0045	1.07188	0.41875	-8.77286	0.0045	1.84375	0.201	-10.3029			0.00438	0.94406	0.41875	-5.36823	0.0045	1.09813
0.0421	24.6749	0.42	-26.8909	0.00449	3.32226	0.42	-11.1642		0.00475	3.51944	0.42	9.97856	0.00475	7.65152	0.21	-10.0514		0.00445	0.95625	0.425	-5.53084	0.00463	1.07813	0.425	-8.67328	0.00463	1.85625	0.204	-10.1921			0.00445	0.95625	0.425	-5.53084	0.00462	1.10688
0.04218	24.6749	0.426	-27.0351	0.00454	3.33737	0.426	-11.148		0.00475	3.51944	0.426	12.7874	0.00475	7.70202	0.213	-9.33275		0.00451	0.95625	0.43125	-5.67117	0.00463	1.08438	0.43125	-8.50598	0.00463	1.88125	0.207	-9.99733			0.00451	0.95625	0.43125	-5.67117	0.00462	1.11563
0.04224	24.7269	0.432	-27.0903	0.00461	3.35246	0.432	-11.0911		0.00488	3.55932	0.432	15.744	0.00488	7.75253	0.216	-8.53997		0.0046	0.9625	0.4375	-5.78773	0.00475	1.10313	0.4375	-8.26706	0.00475	1.89375	0.21	-9.71278			0.0046	0.9625	0.4375	-5.78773	0.00475	1.12437
0.04231	24.7269	0.438	-27.0549	0.00469	3.36751	0.438	-10.9929		0.00488	3.57926	0.438	18.8484	0.00488	7.80303	0.219	-7.67238		0.00464	0.96219	0.44375	-5.87903	0.00475	1.10313	0.44375	-7.95389	0.00475	1.90625	0.213	-9.33258			0.00464	0.96219	0.44375	-5.87903	0.00475	1.13312
0.04238	24.7791	0.444	-26.9273	0.00476	3.38253	0.444	-10.8526		0.005	3.61914	0.444	22.1	0.005	7.87879	0.222	-6.72843		0.00471	0.96844	0.45	-5.94352	0.00488	1.11563	0.45	-7.56684	0.00488	1.91875	0.216	-8.85073			0.00471	0.96844	0.45	-5.94352	0.00488	1.15063
0.04245	24.7764	0.45	-26.7062	0.0048	3.39753	0.45	-10.6697		0.005	3.63908	0.45	25.4984	0.00513	7.92929	0.225	-5.7078		0.00479	0.96844	0.45625	-5.97964	0.00488	1.12188	0.45625	-7.09509	0.00488	1.93125	0.219	-8.26114			0.00479	0.96844	0.45625	-5.97964	0.00488	1.15938
0.04251	24.8285	0.456	-26.3902	0.00485	3.41249	0.456	-10.4437		0.00513	3.67896	0.456	29.0425	0.00513	7.9798	0.228	-4.60958		0.00488	0.97469	0.4625	-5.98583	0.005	1.13438	0.4625	-6.53291	0.005	1.95	0.222	-7.55758			0.00488	0.97469	0.4625	-5.98583	0.005	1.16813
0.04259	24.8285	0.462	-25.978	0.00493	3.42743	0.462	-10.174		0.00513	3.67896	0.462	32.7311	0.00525	8.01768	0.231	-3.43298		0.00491	0.98094	0.46875	-5.9605	0.005	1.14063	0.46875	-5.87738	0.005	1.9625	0.225	-6.73381			0.00491	0.98094	0.46875	-5.9605	0.005	1.18562
0.04265	24.8285	0.468	-25.4684	0.00499	3.44235	0.468	-9.86009		0.00525	3.71884	0.468	36.5651	0.00525	8.09343	0.234	-2.17734		0.00498	0.98688	0.475	-5.90203	0.00513	1.15313	0.475	-5.11967	0.00513	1.975	0.228	-5.78352			0.00498	0.98688	0.475	-5.90203	0.00513	1.19438
0.04273	24.8285	0.474	-24.8602	0.00505	3.45725	0.474	-9.50153		0.00538	3.73878	0.474	40.5431	0.00538	8.14394	0.237	-0.84189		0.00505	0.99906	0.48125	-5.80877	0.00513	1.15313	0.48125	-4.26759	0.00513	1.98438	0.231	-4.70038			0.00505	0.99906	0.48125	-5.80877	0.00525	1.20313
0.04279	24.8285	0.48	-24.1524	0.00513	3.47213	0.48	-9.09787		0.00538	3.73878	0.48	44.6627	0.00538	8.16919	0.24	0.57388		0.00515	1.00531	0.4875	-5.67903	0.00525	1.16563	0.4875	-3.30473	0.00525	2.00313	0.234	-3.47809			0.00515	1.00531	0.4875	-5.67903	0.00525	1.21188
0.04284	24.8806	0.486	-23.3438	0.00519	3.48698	0.486	-8.64873		0.0055	3.75872	0.486	48.9278	0.0055	8.2197	0.243	2.07086		0.00518	1.01125	0.49375	-5.51114	0.00538	1.17188	0.49375	-2.22145	0.00538	2.01563	0.237	-2.11039			0.00518	1.01125	0.49375	-5.51114	0.00537	1.22063
0.04291	24.9327	0.492	-22.4337	0.00523	3.50182	0.492	-8.15373		0.0055	3.77866			0.0055	8.2702	0.246	3.6493		0.00525	1.0175	0.5	-5.30336	0.00538	1.17188	0.5	-1.03174	0.00538	2.02188	0.24	-0.57645			0.00525	1.0175	0.5	-5.30336	0.00537	1.225
0.04299	24.9301	0.498	-21.4209	0.00529	3.51665	0.498	-7.61299		0.00563	3.7986			0.00563	8.32071	0.249	5.3105		0.00533	1.0175	0.50625	-5.05392	0.0055	1.17813	0.50625	0.28009	0.0055	2.03438	0.243	1.08469			0.00533	1.0175	0.50625	-5.05392	0.0055	1.23375
0.04305	24.9301	0.504	-20.3048	0.00536	3.53146	0.504	-7.02517		0.00563	3.82851			0.00575	8.34596	0.252	7.04875		0.00541	1.02375	0.5125	-4.76105	0.0055	1.18438	0.5125	1.71842	0.0055	2.04688	0.246	2.92627			0.00541	1.02375	0.5125	-4.76105	0.0055	1.25125
0.04311	24.9822	0.51	-19.0846	0.00544	3.54626	0.51	-6.39071		0.00575	3.84845			0.00575	8.39646	0.255	8.88244		0.00546	1.02344	0.51875	-4.42372	0.00563	1.19063	0.51875	3.27489	0.00563	2.05938	0.249	4.93609			0.00546	1.02344	0.51875	-4.42372	0.00562	1.26875
0.04316	24.9822	0.516	-17.7594	0.0055	3.56104	0.516	-5.7093		0.00575	3.86839			0.00575	8.47222	0.258	10.7936		0.00551	1.03	0.525	-4.03844	0.00563	1.2	0.525	4.977	0.00563	2.06563	0.252	7.12081			0.00551	1.03	0.525	-4.03844	0.00562	1.26875
0.04321	25.0343	0.522	-16.3288	0.00559	3.57582	0.522	-4.98078		0.00588	3.90828			0.00588	8.57323	0.261	12.7611		0.00559	1.02969	0.53125	-3.60398	0.00575	1.20625	0.53125	6.8178	0.00575	2.07813	0.255	9.4857			0.00559	1.02969	0.53125	-3.60398	0.00575	1.28625
0.04329	25.0343	0.528	-14.792	0.00565	3.59058	0.528	-4.20503		0.00588	3.92822			0.006	8.62374	0.264	14.8636		0.00569	1.03594	0.5375	-3.1188	0.00575	1.2125	0.5375	8.80294	0.00575	2.09688	0.258	12.0358			0.00569	1.03594	0.5375	-3.1188	0.00575	1.28625
0.04336	25.0864	0.534	-13.1489	0.00571	3.60533	0.534	-3.38199		0.006	3.94816			0.006	8.66162	0.267	17.0307		0.00571	1.03594	0.54375	-2.58083	0.00588	1.225	0.54375	10.9364	0.00588	2.12188	0.261	14.7758			0.00571	1.03594	0.54375	-2.58083	0.00588	1.30375
0.04341	25.1359	0.54	-11.3983	0.00575	3.62007	0.54	-2.51164		0.006	3.98804			0.00613	8.71212	0.27	19.2795		0.00576	1.04219	0.55	-1.98822	0.00588	1.23125	0.55	13.2225	0.00588	2.13438					0.00576	1.04219	0.55	-1.98822	0.006	1.3125
0.04348	25.1359	0.546	-9.54028	0.00583	3.6348	0.546	-1.59396		0.00613	3.98804			0.00613	8.76263	0.273	21.6136		0.00584	1.04844	0.55625	-1.33875	0.006	1.2375	0.55625	15.6655	0.006	2.14375					0.00584	1.04844	0.55625	-1.33875	0.006	1.32125
0.04355	25.2375	0.552	-7.5745	0.00589	3.64952	0.552	-0.62884		0.00625	4.00798			0.00625	8.81313	0.276	24.0332		0.0059	1.06063	0.5625	-0.63055	0.006	1.25			0.006	2.15625					0.0059	1.06063	0.5625	-0.63055	0.00613	1.33
0.0436	25.2375	0.558	-5.50083	0.00595	3.66424	0.558	0.38372		0.00625	4.00798			0.00625	8.91414	0.279	26.5387		0.00596	1.06688	0.56875	0.13794	0.00613	1.25			0.00613	2.16875					0.00596	1.06688	0.56875	0.13794	0.00613	1.3475
0.04368	25.2375	0.564	-3.31944	0.00603	3.67894	0.564	1.44378		0.00625	4.02792			0.00638	8.93939	0.282	29.1302		0.00604	1.06656	0.575	0.96975	0.00625	1.25625			0.00625	2.18125					0.00604	1.06656	0.575	0.96975	0.00625	1.365
0.04378	25.2375	0.57	-1.03091	0.00611	3.69365	0.57	2.5509		0.00638	4.04786			0.00638	8.9899	0.285	31.8079		0.00611	1.06656	0.58125	1.86664	0.00625	1.25625			0.00625	2.20625					0.00611	1.06656	0.58125	1.86664	0.00625	1.37375
0.04381	25.2375	0.576	1.36663	0.00615	3.70835	0.576	3.70683		0.0065	4.0678			0.0065	9.0404	0.288	34.572		0.00615	1.06656	0.5875	2.83045	0.00625	1.2625			0.00625	2.2125					0.00615	1.06656	0.5875	2.83045	0.00637	1.3825
0.04388	25.2375	0.582	3.86963	0.00624	3.72304	0.582	4.87078		0.0065	4.08774			0.0065	9.14141	0.291	37.4227		0.00621	1.07281	0.59375	3.86328	0.00638	1.26875			0.00638	2.225					0.00621	1.07281	0.59375	3.86328	0.00637	1.39125
0.04395	25.2375	0.588	6.49384	0.0063	3.73773	0.588	6.16472		0.00663	4.14756			0.00663	9.19192	0.294	40.3602		0.00629	1.07906	0.6	4.9672	0.0065	1.275			0.0065	2.2375					0.00629	1.07906	0.6	4.9672	0.0065	1.4
0.04404	25.2375	0.594	9.20731	0.00638	3.75242	0.594	7.45933		0.00663	4.1675			0.00663	9.21717	0.297	43.3845		0.00636	1.07875	0.60625	6.14433	0.0065	1.28125			0.0065	2.2625					0.00636	1.07875	0.60625	6.14433	0.0065	1.40875
0.04408	25.2375	0.6	12.0098	0.00643	3.76711	0.6	8.80055		0.00675	4.18744			0.00675	9.26768	0.3	46.4959		0.0064	1.085	0.6125	7.39678	0.00663	1.3			0.00663	2.275					0.0064	1.085	0.6125	7.39678	0.00662	1.4175
0.04414	25.188			0.0065	3.78179				0.00675	4.20738			0.00675	9.31818				0.00648	1.09125	0.61875	8.7258	0.00663	1.30625			0.00663	2.28125					0.00648	1.09125	0.61875	8.7258	0.00662	1.42625
0.04423	25.1359			0.00658	3.79648				0.00688	4.24726			0.00688	9.35606				0.00654	1.09719	0.625	10.1352	0.00675	1.3125			0.00675	2.29375					0.00654	1.09719	0.625	10.1352	0.00675	1.435
0.04431	25.0838			0.00665	3.81117				0.00688	4.2672			0.007	9.40657				0.00661	1.10344			0.00675	1.31875			0.00675	2.30625					0.00661	1.10344			0.00688	1.44375
0.04434	24.9848			0.00669	3.82585				0.007	4.28714			0.007	9.45707				0.00669	1.10313			0.00688	1.33125			0.00688	2.31563					0.00669	1.10313			0.00688	1.4525
0.0444	24.9327			0.00674	3.84054				0.007	4.30708			0.00713	9.55808				0.00676	1.10313			0.00688	1.3375			0.00688	2.32813					0.00676	1.10313			0.007	1.46563
0.04446	24.9301			0.00681	3.85524				0.00713	4.32702			0.00713	9.58333				0.0068	1.10938			0.007	1.34375			0.007	2.34063					0.0068	1.10938			0.007	1.47438
0.04453	24.9301			0.00688	3.86993				0.00713	4.33699			0.00725	9.63384				0.00686	1.11563			0.007	1.35			0.007	2.36563					0.00686	1.11563			0.00713	1.48313
0.04459	24.9822			0.00694	3.88464				0.00725	4.35693			0.00725	9.7096				0.00694	1.11563			0.00713	1.35625			0.00713	2.37188					0.00694	1.11563			0.00713	1.49188
0.04466	25.0343			0.007	3.89934				0.00725	4.37687			0.00738	9.7601				0.00704	1.12188			0.00713	1.35938			0.00713	2.38438					0.00704	1.12188			0.00725	1.50063
0.04474	25.0343			0.00709	3.91406				0.00738	4.41675			0.00738	9.81061				0.00708	1.12781			0.00725	1.36563			0.00725	2.40313					0.00708	1.12781			0.00725	1.50937
0.04478	25.0864			0.00715	3.92877				0.00738	4.43669			0.0075	9.86111				0.00714	1.13406			0.00725	1.37188			0.00725	2.41563					0.00714	1.13406			0.00737	1.51812
0.04485	25.1359			0.00723	3.9435				0.0075	4.45663			0.0075	9.93687				0.00721	1.13375			0.00738	1.38438			0.00738	2.42813					0.00721	1.13375			0.0075	1.52688
0.04493	25.1854			0.00729	3.95823				0.0075	4.49651			0.00763	9.96212				0.0073	1.14031			0.00738	1.39063			0.00738	2.44063					0.0073	1.14031			0.0075	1.53563
0.04499	25.1854			0.00736	3.97297				0.00763	4.51645			0.00763	9.97475				0.00735	1.14			0.0075	1.39688			0.0075	2.45938					0.00735	1.14			0.00762	1.54438
0.04505	25.2401			0.00743	3.98771				0.00763	4.53639			0.00775	10.0252				0.00741	1.14			0.0075	1.40938			0.0075	2.46563					0.00741	1.14			0.00762	1.56187
0.04513	25.2896			0.0075	4.00247				0.00775	4.53639			0.00775	10.0758				0.00749	1.14			0.00763	1.41563			0.00763	2.46875					0.00749	1.14			0.00775	1.57062
0.04519	25.3391			0.00756	4.01723				0.00788	4.55633			0.00788	10.1263				0.00758	1.14625			0.00763	1.42188			0.00763	2.48125					0.00758	1.14625			0.00775	1.57938
0.04526	25.3391			0.00763	4.03201				0.00788	4.57627			0.008	10.1768				0.00761	1.1525			0.00775	1.42188			0.00775	2.49375					0.00761	1.1525			0.00788	1.58813
0.0453	25.3391			0.00766	4.0468				0.008	4.61615			0.008	10.2525				0.00769	1.16469			0.00788	1.42813			0.00788	2.50625					0.00769	1.16469			0.00788	1.59688
0.04538	25.3912			0.00774	4.06159				0.008	4.63609			0.00813	10.2778				0.00776	1.16469			0.00788	1.43438			0.00788	2.51875					0.00776	1.16469			0.008	1.60563
0.04544	25.4433			0.00781	4.07638				0.00813	4.65603			0.00813	10.303				0.00784	1.17063			0.008	1.44688			0.008	2.5375					0.00784	1.17063			0.008	1.60563
0.04551	25.4954			0.00788	4.09116				0.00813	4.67597			0.00825	10.3535				0.00788	1.17063			0.008	1.45313			0.008	2.54375					0.00788	1.17063			0.00813	1.61437
0.04558	25.5449			0.00794	4.10593				0.00825	4.71585			0.00825	10.4293				0.00793	1.17688			0.00813	1.45938			0.00813	2.55					0.00793	1.17688			0.00813	1.61437
0.04566	25.5449			0.00801	4.1207				0.00825	4.73579			0.00838	10.4798				0.008	1.17688			0.00813	1.46563			0.00813	2.5625					0.008	1.17688			0.00825	1.63188
0.0457	25.5449			0.00808	4.13547				0.00838	4.73579			0.00838	10.5303				0.00806	1.18313			0.00825	1.47813			0.00825	2.58125					0.00806	1.18313			0.00825	1.64063
0.04578	25.5449			0.00814	4.15022				0.00838	4.73579			0.0085	10.5556				0.00814	1.18281			0.00825	1.48438			0.00825	2.59375					0.00814	1.18281			0.00838	1.64938
0.04585	25.5449			0.00819	4.16498				0.0085	4.73579			0.0085	10.6439				0.00821	1.18938			0.00838	1.48438			0.00838	2.60625					0.00821	1.18938			0.0085	1.66688
0.04593	25.5969			0.00825	4.17972				0.0085	4.73579			0.00863	10.6692				0.00828	1.19531			0.00838	1.48438			0.00838	2.6125					0.00828	1.19531			0.0085	1.67562
0.04596	25.6464			0.00831	4.19447				0.00863	4.75573			0.00875	10.6944				0.00834	1.20156			0.0085	1.48438			0.0085	2.63438					0.00834	1.20156			0.00863	1.67125
0.04601	25.6464			0.00838	4.20921				0.00863	4.77567			0.00875	10.7702				0.00841	1.20125			0.0085	1.48438			0.0085	2.64063					0.00841	1.20125			0.00863	1.68
0.04611	25.6985			0.00846	4.22395				0.00875	4.79561			0.00888	10.7955				0.00848	1.2075			0.00863	1.49063			0.00863	2.64688					0.00848	1.2075			0.00875	1.68875
0.0462	25.748			0.00855	4.23869				0.00875	4.81555			0.00888	10.8207				0.00855	1.21375			0.00863	1.49688			0.00863	2.66563					0.00855	1.21375			0.00875	1.6975
0.04624	25.748			0.00859	4.25343				0.00888	4.83549			0.00888	10.846				0.00859	1.22			0.00875	1.50313			0.00875	2.67188					0.00859	1.22			0.00887	1.715
0.04633	25.8522			0.00865	4.26817				0.009	4.8654			0.009	10.8712				0.00865	1.21969			0.00875	1.50938			0.00875	2.67813					0.00865	1.21969			0.00887	1.715
0.04639	25.8496			0.00873	4.28291				0.009	4.88534			0.00913	10.947				0.00873	1.22594			0.00888	1.51563			0.00888	2.68438					0.00873	1.22594			0.009	1.72375
0.04646	25.8496			0.00883	4.29765				0.00913	4.90528			0.00913	10.9722				0.00879	1.23219			0.009	1.525			0.009	2.69063					0.00879	1.23219			0.00912	1.7325
0.0465	25.8496			0.00885	4.31238				0.00913	4.90528			0.00925	11.0227				0.00883	1.23188			0.009	1.53125			0.009	2.70938					0.00883	1.23188			0.00912	1.75
0.04655	25.8496			0.0089	4.32712				0.00925	4.92522			0.00925	11.048				0.0089	1.23188			0.00913	1.5375			0.00913	2.71563					0.0089	1.23188			0.00912	1.75
0.04663	25.9017			0.00898	4.34185				0.00925	4.94516			0.00938	11.0985				0.00896	1.23813			0.00913	1.5375			0.00913	2.72813					0.00896	1.23813			0.00925	1.75875
0.04669	25.9017			0.00904	4.35658				0.00938	4.94516			0.00938	11.1237				0.00905	1.23813			0.00925	1.54375			0.00925	2.73438					0.00905	1.23813			0.00937	1.7675
0.04675	25.9538			0.0091	4.3713				0.00938	4.9651			0.0095	11.1995				0.00911	1.23813			0.00925	1.55			0.00925	2.74688					0.00911	1.23813			0.00937	1.77625
0.0468	26.0033			0.00918	4.38603				0.0095	4.9651			0.0095	11.2248				0.00919	1.24438			0.00938	1.55			0.00938	2.75313					0.00919	1.24438			0.0095	1.785
0.04688	26.0554			0.00924	4.40075				0.0095	4.98504			0.00963	11.25				0.00923	1.24406			0.00938	1.55625			0.00938	2.77188					0.00923	1.24406			0.0095	1.785
0.04694	26.0554			0.00929	4.41548				0.0095	5.00499			0.00963	11.2879				0.0093	1.25031			0.0095	1.55625			0.0095	2.77813					0.0093	1.25031			0.00962	1.8025
0.04701	26.1075			0.00936	4.43019				0.00963	5.02493			0.00975	11.3384				0.00939	1.25688			0.0095	1.5625			0.0095	2.78438					0.00939	1.25688			0.00962	1.81125
0.04709	26.1049			0.00944	4.44491				0.00963	5.02493			0.00975	11.3889				0.00946	1.25656			0.0095	1.56875			0.0095	2.79375					0.00946	1.25656			0.00975	1.82
0.04715	26.157			0.0095	4.45962				0.00975	5.04487			0.00988	11.4394				0.0095	1.26281			0.00963	1.575			0.00963	2.80625					0.0095	1.26281			0.00975	1.82875
0.04721	26.2091			0.00956	4.47433				0.00988	5.06481			0.00988	11.4647				0.00959	1.26875			0.00963	1.575			0.00963	2.81875					0.00959	1.26875			0.00988	1.8375
0.04729	26.2612			0.00964	4.48903				0.00988	5.06481			0.01	11.5152				0.00965	1.275			0.00975	1.58125			0.00975	2.83125					0.00965	1.275			0.00988	1.84625
0.04735	26.2585			0.0097	4.50373				0.00988	5.08475			0.01013	11.5404				0.00974	1.28094			0.00988	1.5875			0.00988	2.8375					0.00974	1.28094			0.01	1.86375
0.04741	26.2585			0.00976	4.51843				0.01	5.08475			0.01013	11.6414				0.00978	1.28094			0.00988	1.5875			0.00988	2.85					0.00978	1.28094			0.01013	1.8725
0.04746	26.3133			0.00983	4.53311				0.01	5.08475			0.01025	11.6919				0.00984	1.28719			0.00988	1.59375			0.00988	2.85625					0.00984	1.28719			0.01013	1.88125
0.04753	26.3106			0.00991	4.5478				0.01013	5.08475			0.01025	11.7172				0.00991	1.28719			0.01	1.59375			0.01	2.88125					0.00991	1.28719			0.01025	1.89
0.04759	26.3601			0.00998	4.56248				0.01013	5.08475			0.01038	11.7677				0.01	1.29313			0.01	1.59375			0.01	2.89375					0.01	1.29313			0.01025	1.88563
0.04768	26.3601			0.01003	4.57716				0.01025	5.08475			0.01038	11.8182				0.01004	1.29969			0.01013	1.59375			0.01013	2.9					0.01004	1.29969			0.01038	1.89875
0.04774	26.3601			0.01008	4.59184				0.01038	5.08475			0.0105	11.8434				0.01009	1.29938			0.01013	1.59375			0.01013	2.9125					0.01009	1.29938			0.01038	1.90313
0.04783	26.4148			0.01014	4.60651				0.01038	5.08475			0.0105	11.8687				0.01016	1.30563			0.01025	1.59375			0.01025	2.925					0.01016	1.30563			0.0105	1.91188
0.04786	26.4122			0.0102	4.62119				0.0105	5.10469			0.01063	11.9066				0.01023	1.30563			0.01038	1.59375			0.01038	2.93125					0.01023	1.30563			0.0105	1.92063
0.04793	26.4669			0.01025	4.63586				0.0105	5.12463			0.01063	11.9571				0.0103	1.31156			0.01038	1.59375			0.01038	2.9375					0.0103	1.31156			0.01063	1.92063
0.048	26.4643			0.01033	4.65052				0.01063	5.14457			0.01075	11.9823				0.01038	1.31156			0.0105	1.6			0.0105	2.94688					0.01038	1.31156			0.01075	1.93813
0.04809	26.4643			0.01039	4.66519				0.01063	5.16451			0.01075	12.0328				0.01044	1.31781			0.0105	1.60625			0.0105	2.95938					0.01044	1.31781			0.01075	1.94687
0.04813	26.4643			0.01046	4.67985				0.01075	5.16451			0.01088	12.0581				0.0105	1.32406			0.01063	1.6125			0.01063	2.96563					0.0105	1.32406			0.01075	1.94687
0.04818	26.4643			0.01053	4.6945				0.01075	5.18445			0.011	12.1086				0.01058	1.32375			0.01063	1.61875			0.01063	2.97813					0.01058	1.32375			0.01087	1.95562
0.04825	26.4122			0.01059	4.70914				0.01088	5.22433			0.011	12.1591				0.01064	1.32375			0.01075	1.61875			0.01075	2.98438					0.01064	1.32375			0.01087	1.96438
0.04831	26.3627			0.01064	4.72377				0.01088	5.24427			0.01113	12.2096				0.0107	1.33			0.01075	1.625			0.01075	2.99688					0.0107	1.33			0.011	1.97313
0.04838	26.3106			0.01069	4.73839				0.011	5.26421			0.01113	12.2348				0.01074	1.3425			0.01088	1.6375			0.01088	3.00938					0.01074	1.3425			0.011	1.99063
0.04843	26.3106			0.01078	4.753				0.01113	5.26421			0.01125	12.3106				0.01081	1.34844			0.01088	1.64375			0.01088	3.02188					0.01081	1.34844			0.01112	1.99063
0.04849	26.3106			0.01084	4.7676				0.01113	5.28415			0.01125	12.3359				0.01089	1.34844			0.011	1.65			0.011	3.02813					0.01089	1.34844			0.01125	1.99063
0.04856	26.3627			0.01089	4.78219				0.01113	5.30409			0.01138	12.3864				0.01095	1.35469			0.01113	1.65			0.01113	3.04688					0.01095	1.35469			0.01125	1.99937
0.04861	26.3601			0.01095	4.79678				0.01125	5.30409			0.01138	12.4116				0.01099	1.35469			0.01113	1.65625			0.01113	3.05313					0.01099	1.35469			0.01138	2.00813
0.0487	26.4148			0.01101	4.81135				0.01125	5.334			0.0115	12.4621				0.01105	1.36094			0.01113	1.6625			0.01113	3.06563					0.01105	1.36094			0.01138	2.01688
0.04878	26.4643			0.01106	4.82592				0.01138	5.35394			0.0115	12.5252				0.01114	1.36688			0.01125	1.6625			0.01125	3.07188					0.01114	1.36688			0.0115	2.02562
0.04884	26.5164			0.01114	4.84049				0.0115	5.37388			0.01163	12.5505				0.01119	1.37313			0.01125	1.67188			0.01125	3.08438					0.01119	1.37313			0.0115	2.03437
0.04891	26.5138			0.0112	4.85505				0.0115	5.39382			0.01163	12.5758				0.01126	1.37938			0.01138	1.67813			0.01138	3.1					0.01126	1.37938			0.01163	2.04312
0.04898	26.5659			0.01125	4.86961				0.0115	5.41376			0.01175	12.6263				0.01136	1.37906			0.0115	1.68438			0.0115	3.10625					0.01136	1.37906			0.01175	2.05187
0.04904	26.618			0.01131	4.88416				0.01163	5.4337			0.01188	12.6515				0.01139	1.38531			0.0115	1.69063			0.0115	3.1125					0.01139	1.38531			0.01175	2.06938
0.04908	26.618			0.01138	4.8987				0.01163	5.45364			0.01188	12.702				0.01146	1.39125			0.0115	1.69688			0.0115	3.125					0.01146	1.39125			0.01175	2.07813
0.04914	26.618			0.01144	4.91324				0.01175	5.47358			0.012	12.7525				0.01155	1.39125			0.01163	1.70313			0.01163	3.13125					0.01155	1.39125			0.01188	2.07813
0.0492	26.618			0.0115	4.92777				0.01175	5.49352			0.012	12.7778				0.01163	1.39781			0.01163	1.70938			0.01163	3.14375					0.01163	1.39781			0.012	2.08688
0.0493	26.6701			0.01158	4.94229				0.01188	5.51346			0.01213	12.803				0.01166	1.40375			0.01175	1.71563			0.01175	3.15625					0.01166	1.40375			0.012	2.09563
0.0493	26.7717			0.01165	4.95681				0.01188	5.5334			0.01213	12.8535				0.01171	1.41			0.01175	1.72188			0.01175	3.1625					0.01171	1.41			0.01213	2.10438
0.0494	26.8238			0.01169	4.97132				0.012	5.55334			0.01225	12.904				0.0118	1.40969			0.01188	1.72813			0.01188	3.16875					0.0118	1.40969			0.01213	2.10438
0.0495	26.8212			0.01176	4.98581				0.012	5.57328			0.01225	12.9293				0.0119	1.40969			0.01188	1.73438			0.01188	3.18125					0.0119	1.40969			0.01225	2.11313
0.0495	26.8733			0.01183	5.0003				0.01213	5.59322			0.01238	12.9545				0.01194	1.41594			0.012	1.74063			0.012	3.19375					0.01194	1.41594			0.01225	2.12625
0.0496	26.8733			0.01189	5.01478				0.01225	5.59322			0.01238	12.9798				0.012	1.41594			0.012	1.74688			0.012	3.2					0.012	1.41594			0.01238	2.135
0.0496	26.9228			0.01196	5.02925				0.01225	5.6331			0.0125	13.0303				0.01208	1.42188			0.01213	1.75313			0.01213	3.20625					0.01208	1.42188			0.0125	2.135
0.0497	26.9228			0.01206	5.0437				0.01238	5.6331			0.0125	13.0808				0.01216	1.42188			0.01225	1.75313			0.01225	3.2125					0.01216	1.42188			0.0125	2.14375
0.0498	27.0269			0.01209	5.05815				0.01238	5.65304			0.01263	13.1061				0.01221	1.42188			0.01225	1.76563			0.01225	3.225					0.01221	1.42188			0.01263	2.1525
0.0499	27.079			0.01214	5.07258				0.0125	5.65304			0.01263	13.1061				0.01228	1.42813			0.01238	1.76563			0.01238	3.2375					0.01228	1.42813			0.01263	2.16125
0.0499	27.0764			0.01221	5.087				0.0125	5.65304			0.01275	13.1313				0.01234	1.43438			0.01238	1.77188			0.01238	3.24375					0.01234	1.43438			0.01275	2.17
0.05	27.0764			0.01229	5.10141				0.01263	5.65304			0.01288	13.1566				0.01244	1.43438			0.0125	1.77188			0.0125	3.24375					0.01244	1.43438			0.01275	2.17
0.0501	27.1285			0.01236	5.11582				0.01263	5.6331			0.01288	13.1692				0.01248	1.44063			0.0125	1.77188			0.0125	3.25					0.01248	1.44063			0.01287	2.17875
0.05011	27.1806			0.01244	5.13021				0.01275	5.61316			0.013	13.1944				0.01255	1.44031			0.01263	1.77188			0.01263	3.25625					0.01255	1.44031			0.01287	2.1875
0.05018	27.178			0.01251	5.14459				0.01275	5.59322			0.013	13.2449				0.01261	1.44656			0.01263	1.76563			0.01263	3.25938					0.01261	1.44656			0.013	2.19625
0.05026	27.178			0.0126	5.15896				0.01288	5.61316			0.01313	13.2702				0.01271	1.45281			0.01275	1.75938			0.01275	3.26563					0.01271	1.45281			0.013	2.205
0.05033	27.2327			0.01263	5.17331				0.013	5.6331			0.01313	13.2955				0.01275	1.45875			0.01275	1.75313			0.01275	3.27813					0.01275	1.45875			0.01313	2.205
0.05039	27.2822			0.0127	5.18765				0.013	5.65304			0.01325	13.346				0.01281	1.45875			0.01288	1.75938			0.01288	3.28438					0.01281	1.45875			0.01313	2.21375
0.05043	27.2822			0.01279	5.20198				0.013	5.67298			0.01325	13.3965				0.01289	1.47125			0.013	1.76563			0.013	3.29063					0.01289	1.47125			0.01325	2.23125
0.05053	27.2822			0.01286	5.21629				0.01313	5.67298			0.01338	13.447				0.01298	1.47094			0.013	1.77188			0.013	3.30313					0.01298	1.47094			0.01325	2.23125
0.05055	27.2822			0.01291	5.23059				0.01325	5.67298			0.0135	13.4722				0.01303	1.47094			0.013	1.77813			0.013	3.31563					0.01303	1.47094			0.01338	2.24875
0.0506	27.1806			0.01298	5.24487				0.01325	5.67298			0.0135	13.5227				0.0131	1.47094			0.01313	1.77813			0.01313	3.32813					0.0131	1.47094			0.01338	2.2575
0.05068	27.178			0.01305	5.25914				0.01338	5.67298			0.01363	13.548				0.01316	1.47719			0.01325	1.77813			0.01325	3.33438					0.01316	1.47719			0.0135	2.26625
0.05074	27.1285			0.01314	5.2734				0.01338	5.69292			0.01363	13.5985				0.01325	1.48344			0.01325	1.77813			0.01325	3.34688					0.01325	1.48344			0.01363	2.26625
0.05081	27.079			0.01318	5.28765				0.01338	5.69292			0.01375	13.649				0.01329	1.48938			0.01338	1.77813			0.01338	3.35313					0.01329	1.48938			0.01363	2.28375
0.05089	27.0764			0.01323	5.30188				0.0135	5.71286			0.01375	13.6742				0.01335	1.49563			0.01338	1.78438			0.01338	3.36563					0.01335	1.49563			0.01375	2.2925
0.05096	27.0764			0.01329	5.3161				0.01363	5.7328			0.01388	13.6995				0.01343	1.49563			0.01338	1.78438			0.01338	3.37813					0.01343	1.49563			0.01375	2.2925
0.05103	27.0764			0.01335	5.3303				0.01363	5.7328			0.01388	13.75				0.01353	1.50156			0.0135	1.79063			0.0135	3.38438					0.01353	1.50156			0.01388	2.30125
0.05109	27.0764			0.01341	5.34449				0.01363	5.75274			0.014	13.7879				0.01356	1.50156			0.01363	1.79688			0.01363	3.39063					0.01356	1.50156			0.01388	2.31
0.05115	27.0764			0.01348	5.35867				0.01375	5.77268			0.01413	13.8258				0.01363	1.50781			0.01363	1.79688			0.01363	3.40313					0.01363	1.50781			0.014	2.31875
0.05123	27.0764			0.01355	5.37284				0.01375	5.79262			0.01413	13.8384				0.01369	1.50781			0.01363	1.80313			0.01363	3.4125					0.01369	1.50781			0.014	2.3275
0.05129	27.0764			0.01363	5.387				0.01388	5.79262			0.01413	13.8636				0.01379	1.51375			0.01375	1.80938			0.01375	3.42188					0.01379	1.51375			0.01413	2.33625
0.05136	27.0764			0.01368	5.40116				0.01388	5.79262			0.01425	13.8889				0.01383	1.51375			0.01375	1.81563			0.01375	3.425					0.01383	1.51375			0.01425	2.33188
0.05143	27.1285			0.01375	5.41531				0.014	5.79262			0.01425	13.9394				0.01386	1.52			0.01388	1.81563			0.01388	3.43125					0.01386	1.52			0.01425	2.345
0.0515	27.1285			0.01381	5.42945				0.01413	5.79262			0.01438	13.9647				0.01394	1.52			0.01388	1.81563			0.01388	3.4375					0.01394	1.52			0.01438	2.35812
0.05156	27.1806			0.01388	5.4436				0.01413	5.81256			0.0145	13.9899				0.014	1.52625			0.014	1.81563			0.014	3.45					0.014	1.52625			0.01438	2.35812
0.05164	27.178			0.01396	5.45773				0.01425	5.82253			0.0145	13.9899				0.01408	1.52625			0.01413	1.81563			0.01413	3.45625					0.01408	1.52625			0.0145	2.36687
0.0517	27.2301			0.01403	5.47187				0.01425	5.82253			0.01463	14.0152				0.01415	1.52625			0.01413	1.82188			0.01413	3.4625					0.01415	1.52625			0.0145	2.36687
0.05175	27.2301			0.01409	5.486				0.01438	5.86241			0.01463	14.0909				0.01421	1.53219			0.01425	1.825			0.01425	3.4625					0.01421	1.53219			0.01463	2.38437
0.05181	27.2301			0.01413	5.50012				0.01438	5.88235			0.01475	14.1162				0.01428	1.53219			0.01425	1.825			0.01425	3.46875					0.01428	1.53219			0.01463	2.38437
0.0519	27.2822			0.01419	5.51423				0.0145	5.90229			0.01475	14.1667				0.01436	1.53875			0.01438	1.8375			0.01438	3.4875					0.01436	1.53875			0.01475	2.39312
0.05196	27.3317			0.01425	5.52834				0.0145	5.92223			0.01488	14.1919				0.01443	1.54469			0.01438	1.84375			0.01438	3.49375					0.01443	1.54469			0.01475	2.40188
0.05203	27.3864			0.0143	5.54243				0.0145	5.94217			0.01488	14.2424				0.01449	1.55688			0.0145	1.85			0.0145	3.50625					0.01449	1.55688			0.01487	2.40188
0.05208	27.3838			0.0144	5.55652				0.01463	5.98205			0.015	14.2677				0.01455	1.56313			0.0145	1.85625			0.0145	3.5125					0.01455	1.56313			0.01487	2.41063
0.05213	27.4359			0.01449	5.5706				0.01475	6.02193			0.01513	14.3182				0.01463	1.56281			0.0145	1.8625			0.0145	3.525					0.01463	1.56281			0.015	2.41938
0.0522	27.4333			0.01451	5.58468				0.01475	6.04187			0.01513	14.3434				0.01469	1.56906			0.01463	1.875			0.01463	3.53125					0.01469	1.56906			0.015	2.42813
0.05228	27.4854			0.01458	5.59874				0.01488	6.06181			0.01513	14.3939				0.01475	1.57531			0.01475	1.8875			0.01475	3.54375					0.01475	1.57531			0.01513	2.43688
0.05233	27.4854			0.01466	5.61279				0.01488	6.08175			0.01525	14.4571				0.0148	1.57531			0.01475	1.89375			0.01475	3.55					0.0148	1.57531			0.01525	2.44563
0.05239	27.5375			0.01475	5.62682				0.015	6.10169			0.01538	14.4823				0.01485	1.58156			0.01488	1.9			0.01488	3.5625					0.01485	1.58156			0.01525	2.45438
0.05245	27.5896			0.0148	5.64085				0.015	6.12164			0.01538	14.5328				0.01493	1.58781			0.01488	1.90625			0.01488	3.57813					0.01493	1.58781			0.01538	2.46312
0.05251	27.587			0.01486	5.65485				0.01513	6.14158			0.0155	14.5833				0.015	1.5875			0.015	1.9125			0.015	3.58438					0.015	1.5875			0.01538	2.47187
0.05259	27.6417			0.01494	5.66885				0.01513	6.14158			0.0155	14.6338				0.01505	1.5875			0.015	1.91875			0.015	3.59688					0.01505	1.5875			0.0155	2.48062
0.05268	27.6391			0.01501	5.68283				0.01525	6.18146			0.01563	14.6591				0.01511	1.59375			0.01513	1.925			0.01513	3.60938					0.01511	1.59375			0.0155	2.48937
0.05274	27.6912			0.01508	5.69679				0.01525	6.2014			0.01563	14.6843				0.01516	1.59344			0.01513	1.925			0.01513	3.62188					0.01516	1.59344			0.01563	2.48937
0.05279	27.6886			0.01513	5.71074				0.01538	6.2014			0.01575	14.7348				0.01523	1.6			0.01525	1.9375			0.01525	3.62813					0.01523	1.6			0.01563	2.49812
0.05286	27.7407			0.01521	5.72467				0.0155	6.22134			0.01575	14.7601				0.0153	1.60594			0.01525	1.94375			0.01525	3.63438					0.0153	1.60594			0.01575	2.50688
0.05295	27.7407			0.0153	5.73857				0.0155	6.24128			0.01588	14.7853				0.01535	1.61219			0.01538	1.94375			0.01538	3.64688					0.01535	1.61219			0.01588	2.50688
0.05299	27.7407			0.01533	5.75246				0.01563	6.28116			0.016	14.8106				0.01543	1.61188			0.0155	1.95			0.0155	3.65313					0.01543	1.61188			0.01588	2.51563
0.05304	27.7928			0.01539	5.76632				0.01563	6.3011			0.016	14.8611				0.0155	1.61188			0.0155	1.95625			0.0155	3.65938					0.0155	1.61188			0.016	2.52438
0.05311	27.8449			0.01548	5.78015				0.01575	6.32104			0.01613	14.9369				0.01558	1.61813			0.01563	1.96875			0.01563	3.66563					0.01558	1.61813			0.016	2.54188
0.05318	27.8943			0.01555	5.79396				0.01575	6.32104			0.01613	14.9621				0.01564	1.61813			0.01563	1.975			0.01563	3.67813					0.01564	1.61813			0.01613	2.555
0.05324	27.8943			0.01561	5.80774				0.01588	6.34098			0.01625	15.0126				0.01571	1.61813			0.01575	1.98125			0.01575	3.69688					0.01571	1.61813			0.01613	2.555
0.05329	27.9464			0.01568	5.82149				0.01588	6.35095			0.01625	15.0126				0.01578	1.62438			0.01575	1.98125			0.01575	3.70313					0.01578	1.62438			0.01625	2.555
0.05336	27.9438			0.01575	5.83522				0.016	6.35095			0.01638	15.0631				0.01584	1.62438			0.01588	1.9875			0.01588	3.71563					0.01584	1.62438			0.01625	2.555
0.05344	27.9438			0.01584	5.84892				0.016	6.37089			0.01638	15.0884				0.0159	1.63031			0.01588	1.99063			0.01588	3.71563					0.0159	1.63031			0.01638	2.555
0.0535	27.9985			0.01586	5.86259				0.01613	6.39083			0.0165	15.1136				0.01598	1.63031			0.016	1.99063			0.016	3.72813					0.01598	1.63031			0.01638	2.56375
0.05356	27.9959			0.01593	5.87623				0.01613	6.39083			0.0165	15.1515				0.01604	1.63656			0.016	1.99688			0.016	3.73438					0.01604	1.63656			0.0165	2.5725
0.05363	28.048			0.01599	5.88984				0.01625	6.41077			0.01663	15.1768				0.0161	1.6425			0.01613	2.00313			0.01613	3.74063					0.0161	1.6425			0.0165	2.58125
0.05368	28.048			0.01605	5.90341				0.01625	6.43071			0.01663	15.2273				0.01618	1.6425			0.01613	2.00313			0.01613	3.75					0.01618	1.6425			0.01663	2.58125
0.05374	28.1496			0.01611	5.91695				0.01638	6.43071			0.01675	15.2778				0.01625	1.64906			0.01625	2.00938			0.01625	3.75625					0.01625	1.64906			0.01663	2.59
0.0538	28.1496			0.01618	5.93046				0.01638	6.45065			0.01675	15.303				0.01631	1.64875			0.01625	2.01563			0.01625	3.76875					0.01631	1.64875			0.01675	2.59875
0.05385	28.2017			0.01624	5.94394				0.0165	6.47059			0.01688	15.3283				0.01639	1.655			0.01638	2.01563			0.01638	3.78125					0.01639	1.655			0.01675	2.6075
0.05393	28.2017			0.0163	5.95739				0.0165	6.47059			0.017	15.3535				0.01645	1.66125			0.01638	2.02188			0.01638	3.7875					0.01645	1.66125			0.01688	2.6075
0.05399	28.2017			0.01636	5.97081				0.01663	6.49053			0.017	15.404				0.01653	1.66094			0.0165	2.02813			0.0165	3.79375					0.01653	1.66094			0.01688	2.625
0.05405	28.2512			0.01643	5.9842				0.01663	6.51047			0.01713	15.404				0.01659	1.6675			0.0165	2.02813			0.0165	3.8					0.01659	1.6675			0.017	2.63375
0.05413	28.3033			0.01649	5.99755				0.01675	6.49053			0.01713	15.4293				0.01665	1.66719			0.01663	2.03438			0.01663	3.8125					0.01665	1.66719			0.01713	2.63375
0.05419	28.3033			0.01655	6.01089				0.01675	6.47059			0.01725	15.4798				0.01669	1.67344			0.01663	2.04063			0.01663	3.8125					0.01669	1.67344			0.01713	2.6425
0.05423	28.3033			0.01663	6.02419				0.01688	6.43071			0.01725	15.5051				0.01675	1.67313			0.01675	2.03438			0.01675	3.81875					0.01675	1.67313			0.01725	2.65125
0.0543	28.3554			0.01668	6.03748				0.01688	6.41077			0.01738	15.5556				0.01683	1.67969			0.01675	2.02813			0.01675	3.83125					0.01683	1.67969			0.01725	2.66
0.05438	28.3528			0.01674	6.05074				0.017	6.41077			0.01738	15.6061				0.0169	1.67938			0.01688	2.01563			0.01688	3.8375					0.0169	1.67938			0.01738	2.66
0.05444	28.3528			0.0168	6.064				0.01713	6.45065			0.0175	15.6313				0.01694	1.68563			0.01688	2.00938			0.01688	3.85					0.01694	1.68563			0.01738	2.6775
0.0545	28.4075			0.01686	6.07724				0.01713	6.49053			0.0175	15.6818				0.017	1.69188			0.017	2.00938			0.017	3.8625					0.017	1.69188			0.0175	2.68625
0.05459	28.4049			0.01694	6.09048				0.01725	6.49053			0.01763	15.7323				0.01706	1.69156			0.01713	2.02188			0.01713	3.86875					0.01706	1.69156			0.0175	2.695
0.05465	28.4049			0.01701	6.1037				0.01725	6.49053			0.01775	15.7576				0.01713	1.70406			0.01713	2.03438			0.01713	3.88125					0.01713	1.70406			0.01762	2.695
0.05471	28.4049			0.01708	6.11692				0.01738	6.49053			0.01775	15.7702				0.01721	1.70375			0.01725	2.03438			0.01725	3.89375					0.01721	1.70375			0.01762	2.7125
0.05475	28.457			0.01714	6.13012				0.01738	6.47059			0.01788	15.7955				0.0173	1.70375			0.01725	2.03438			0.01725	3.9					0.0173	1.70375			0.01775	2.72125
0.05481	28.457			0.01723	6.14331				0.0175	6.45065			0.01788	15.8207				0.01734	1.71			0.01738	2.03438			0.01738	3.90313					0.01734	1.71			0.01775	2.73
0.0549	28.5065			0.01729	6.15648				0.0175	6.45065			0.018	15.8965				0.01741	1.71625			0.01738	2.02813			0.01738	3.90938					0.01741	1.71625			0.01787	2.73
0.05495	28.5065			0.01735	6.16963				0.01763	6.43071			0.018	15.8965				0.01749	1.7225			0.0175	2.02188			0.0175	3.91563					0.01749	1.7225			0.01787	2.73875
0.05503	28.5586			0.0174	6.18278				0.01763	6.41077			0.01813	15.947				0.01756	1.72219			0.0175	2.02188			0.0175	3.93438					0.01756	1.72219			0.018	2.7475
0.05511	28.6106			0.01749	6.19591				0.01775	6.41077			0.01813	15.9722				0.01761	1.72875			0.01763	2.01563			0.01763	3.93438					0.01761	1.72875			0.018	2.75625
0.05515	28.608			0.01755	6.20902				0.01775	6.43071			0.01825	16.0227				0.01768	1.72844			0.01763	2.00938			0.01763	3.94688					0.01768	1.72844			0.01812	2.765
0.0552	28.608			0.01761	6.22212				0.01788	6.45065			0.01825	16.048				0.01775	1.73469			0.01775	2.00938			0.01775	3.95313					0.01775	1.73469			0.01812	2.77375
0.05526	28.608			0.01765	6.23521				0.01788	6.47059			0.01838	16.0732				0.01784	1.74063			0.01775	2.01563			0.01775	3.96563					0.01784	1.74063			0.01825	2.7825
0.05533	28.6627			0.01774	6.24829				0.018	6.49053			0.0185	16.0985				0.01788	1.74063			0.01788	2.02188			0.01788	3.97188					0.01788	1.74063			0.01825	2.78688
0.0554	28.6601			0.0178	6.26136				0.018	6.51047			0.0185	16.149				0.01796	1.75313			0.01788	2.02813			0.01788	3.97813					0.01796	1.75313			0.01837	2.78688
0.05548	28.6601			0.01786	6.27442				0.01813	6.51047			0.01863	16.1742				0.01803	1.75281			0.018	2.03438			0.018	3.98438					0.01803	1.75281			0.0185	2.79562
0.05554	28.7122			0.01793	6.28747				0.01813	6.53041			0.01863	16.1995				0.0181	1.75938			0.018	2.04063			0.018	3.99688					0.0181	1.75938			0.0185	2.80437
0.05558	28.7643			0.01801	6.30051				0.01825	6.55035			0.01875	16.2248				0.01815	1.76531			0.01813	2.04063			0.01813	4.00313					0.01815	1.76531			0.01862	2.81312
0.05564	28.7617			0.01808	6.31353				0.01825	6.59023			0.01875	16.2752				0.01823	1.77156			0.01813	2.04688			0.01813	4.00938					0.01823	1.77156			0.01862	2.81312
0.0557	28.8164			0.01814	6.32654				0.01838	6.61017			0.01888	16.3005				0.0183	1.77781			0.01825	2.05313			0.01825	4.01563					0.0183	1.77781			0.01875	2.83062
0.05576	28.8138			0.0182	6.33954				0.01838	6.63011			0.01888	16.3258				0.01838	1.7775			0.01825	2.06563			0.01825	4.02813					0.01838	1.7775			0.01875	2.83938
0.05583	28.8138			0.01829	6.35252				0.0185	6.63011			0.019	16.3384				0.01843	1.7775			0.01838	2.07188			0.01838	4.03438					0.01843	1.7775			0.01887	2.83938
0.0559	28.8138			0.01835	6.36548				0.0185	6.65005			0.019	16.4141				0.01848	1.7775			0.01838	2.07813			0.01838	4.04063					0.01848	1.7775			0.01887	2.84813
0.05595	28.8659			0.0184	6.37842				0.01863	6.66999			0.01913	16.4394				0.01856	1.78375			0.0185	2.07813			0.0185	4.04375					0.01856	1.78375			0.019	2.86563
0.05601	28.9154			0.01846	6.39135				0.01863	6.70987			0.01925	16.4646				0.01865	1.78344			0.0185	2.08438			0.0185	4.0625					0.01865	1.78344			0.019	2.86563
0.0561	28.9675			0.01856	6.40425				0.01875	6.72981			0.01925	16.4899				0.01869	1.79			0.01863	2.09063			0.01863	4.06875					0.01869	1.79			0.01913	2.87438
0.05618	28.9675			0.01859	6.41714				0.01875	6.76969			0.01938	16.5151				0.01878	1.79594			0.01863	2.10313			0.01863	4.075					0.01878	1.79594			0.01913	2.87438
0.05625	29.0196			0.01865	6.43001				0.01888	6.78963			0.01938	16.5404				0.01884	1.80219			0.01875	2.10938			0.01875	4.08125					0.01884	1.80219			0.01925	2.88313
0.0563	29.017			0.01873	6.44286				0.01888	6.80957			0.0195	16.5909				0.01893	1.80188			0.01875	2.12188			0.01875	4.0875					0.01893	1.80188			0.01938	2.89188
0.05638	29.0717			0.01878	6.45569				0.019	6.82951			0.0195	16.5909				0.01896	1.80188			0.01888	2.12813			0.01888	4.09375					0.01896	1.80188			0.01938	2.90062
0.05646	29.0691			0.01885	6.46851				0.019	6.85942			0.01963	16.6162				0.01904	1.80188			0.01888	2.13438			0.01888	4.10625					0.01904	1.80188			0.0195	2.90937
0.0565	29.1212			0.01891	6.48132				0.01913	6.87936			0.01963	16.6667				0.0191	1.80844			0.019	2.14063			0.019	4.10625					0.0191	1.80844			0.0195	2.90937
0.05655	29.1212			0.01899	6.4941				0.01925	6.8993			0.01975	16.6919				0.01919	1.81469			0.019	2.15			0.019	4.1125					0.01919	1.81469			0.01963	2.91812
0.05663	29.1733			0.01909	6.50687				0.01925	6.8993			0.01975	16.7172				0.01923	1.81438			0.01913	2.15625			0.01913	4.125					0.01923	1.81438			0.01963	2.92687
0.05669	29.1707			0.01911	6.51963				0.01925	6.91924			0.01988	16.7424				0.0193	1.82656			0.01925	2.1625			0.01925	4.13125					0.0193	1.82656			0.01975	2.92687
0.05675	29.1707			0.01916	6.53236				0.01938	6.91924			0.01988	16.7677				0.01936	1.82656			0.01925	2.1625			0.01925	4.1375					0.01936	1.82656			0.01975	2.92687
0.05683	29.2228			0.01924	6.54509				0.01938	6.93918			0.02	16.7929				0.01946	1.82656			0.01925	2.16875			0.01925	4.14375					0.01946	1.82656			0.01988	2.93562
0.05689	29.2749			0.0193	6.55779				0.0195	6.95912			0.02	16.8182				0.0195	1.82656			0.01938	2.16875			0.01938	4.15					0.0195	1.82656			0.01988	2.95313
0.05694	29.2722			0.01936	6.57049				0.0195	6.95912			0.02013	16.8182				0.01956	1.82656			0.01938	2.175			0.01938	4.15625					0.01956	1.82656			0.02	2.95313
0.05699	29.327			0.01941	6.58317				0.01963	6.999			0.02025	16.8434				0.01964	1.83281			0.0195	2.18125			0.0195	4.1625					0.01964	1.83281			0.02	2.96188
0.05708	29.3243			0.01948	6.59583				0.01975	6.999			0.02025	16.8687				0.01973	1.83875			0.0195	2.18125			0.0195	4.1625					0.01973	1.83875			0.02013	2.97063
0.05714	29.3243			0.01955	6.60848				0.01975	7.01894			0.02038	16.8687				0.01978	1.83875			0.01963	2.19375			0.01963	4.16875					0.01978	1.83875			0.02013	2.97938
0.05719	29.3243			0.0196	6.62112				0.01975	7.01894			0.02038	16.9192				0.01985	1.85125			0.01975	2.19375			0.01975	4.175					0.01985	1.85125			0.02025	2.98813
0.05725	29.2749			0.01969	6.63375				0.01988	7.03888			0.0205	16.9444				0.01991	1.8575			0.01975	2.2			0.01975	4.175					0.01991	1.8575			0.02038	2.99688
0.05733	29.2722			0.01975	6.64637				0.01988	7.05882			0.0205	16.9697				0.02	1.85719			0.01975	2.2			0.01975	4.1875					0.02	1.85719			0.02038	3.00563
0.05738	29.2228			0.0198	6.65897				0.02	7.0987			0.02063	16.9697				0.02004	1.86344			0.01988	2.20625			0.01988	4.19375					0.02004	1.86344			0.0205	3.00125
0.05745	29.2228			0.01986	6.67157				0.02013	7.11864			0.02063	16.9823				0.0201	1.86313			0.01988	2.2125			0.01988	4.2					0.0201	1.86313			0.0205	3.00125
0.05755	29.2228			0.01994	6.68415				0.02013	7.11864			0.02075	17.0076				0.02018	1.86313			0.02	2.225			0.02	4.2					0.02018	1.86313			0.02063	3.00125
0.05758	29.2228			0.02	6.69672				0.02013	7.11864			0.02088	17.0328				0.02028	1.86938			0.02013	2.23125			0.02013	4.20313					0.02028	1.86938			0.02063	3.00125
0.05763	29.2228			0.02006	6.70929				0.02025	7.15852			0.02088	17.0581				0.02031	1.87563			0.02013	2.23125			0.02013	4.20938					0.02031	1.87563			0.02075	3.01
0.0577	29.2228			0.02016	6.72184				0.02038	7.15852			0.02088	17.1086				0.02038	1.87563			0.02013	2.23125			0.02013	4.21563					0.02038	1.87563			0.02075	3.01875
0.05779	29.2228			0.02019	6.73438				0.02038	7.17846			0.021	17.1338				0.02045	1.88188			0.02025	2.24375			0.02025	4.22188					0.02045	1.88188			0.02088	3.0275
0.05783	29.2228			0.02024	6.74692				0.02038	7.1984			0.02113	17.1591				0.02054	1.88156			0.02038	2.24375			0.02038	4.23438					0.02054	1.88156			0.02088	3.045
0.05788	29.2749			0.02031	6.75945				0.0205	7.21834			0.02113	17.1843				0.02058	1.88813			0.02038	2.25			0.02038	4.24063					0.02058	1.88813			0.021	3.05375
0.05795	29.2722			0.02038	6.77198				0.02063	7.23829			0.02125	17.2349				0.02063	1.89406			0.02038	2.25625			0.02038	4.24688					0.02063	1.89406			0.02113	3.05375
0.05803	29.3243			0.02044	6.7845				0.02063	7.27817			0.02125	17.2601				0.0207	1.90031			0.0205	2.2625			0.0205	4.25313					0.0207	1.90031			0.02113	3.0625
0.0581	29.3764			0.02051	6.79702				0.02075	7.27817			0.02138	17.2854				0.02076	1.90656			0.02063	2.26875			0.02063	4.26563					0.02076	1.90656			0.02125	3.0625
0.05816	29.3764			0.02059	6.80953				0.02075	7.29811			0.02138	17.3106				0.02084	1.90625			0.02063	2.28125			0.02063	4.27188					0.02084	1.90625			0.02125	3.07125
0.05823	29.4285			0.02065	6.82203				0.02088	7.31805			0.0215	17.3359				0.0209	1.9125			0.02075	2.28125			0.02075	4.27813					0.0209	1.9125			0.02138	3.08
0.05826	29.478			0.02073	6.83453				0.02088	7.35793			0.0215	17.3611				0.02098	1.91219			0.02075	2.2875			0.02075	4.28438					0.02098	1.91219			0.02138	3.08875
0.05833	29.478			0.02079	6.84702				0.021	7.40778			0.02163	17.3864				0.02104	1.91844			0.02088	2.29375			0.02088	4.29063					0.02104	1.91844			0.0215	3.0975
0.05839	29.5301			0.02085	6.8595				0.02113	7.40778			0.02163	17.4369				0.02111	1.92469			0.02088	2.30625			0.02088	4.29688					0.02111	1.92469			0.0215	3.10625
0.05844	29.5275			0.0209	6.87198				0.02113	7.42772			0.02175	17.4621				0.02118	1.93094			0.021	2.32188			0.021	4.30313					0.02118	1.93094			0.02162	3.10625
0.05851	29.5796			0.02096	6.88446				0.02113	7.44766			0.02175	17.4874				0.02124	1.93063			0.02113	2.32188			0.02113	4.31563					0.02124	1.93063			0.02162	3.12375
0.05858	29.5796			0.02101	6.89693				0.02125	7.4676			0.02188	17.5126				0.02128	1.93688			0.02113	2.32813			0.02113	4.32188					0.02128	1.93688			0.02175	3.12375
0.05864	29.6317			0.02108	6.90941				0.02125	7.50748			0.022	17.5379				0.02134	1.93688			0.02113	2.33438			0.02113	4.32813					0.02134	1.93688			0.02175	3.1325
0.05871	29.6317			0.02115	6.92188				0.02138	7.52742			0.022	17.5631				0.02139	1.93688			0.02125	2.34063			0.02125	4.33438					0.02139	1.93688			0.02187	3.1325
0.05878	29.6317			0.02121	6.93436				0.02138	7.54736			0.02213	17.5884				0.02146	1.93688			0.02125	2.35313			0.02125	4.34063					0.02146	1.93688			0.022	3.14125
0.05883	29.6812			0.02129	6.94684				0.0215	7.54736			0.02213	17.6136				0.02153	1.93094			0.02138	2.35938			0.02138	4.34688					0.02153	1.93094			0.022	3.15
0.05888	29.7333			0.02135	6.95932				0.0215	7.58724			0.02225	17.6389				0.0216	1.92469			0.02138	2.36563			0.02138	4.35313					0.0216	1.92469			0.02212	3.15875
0.05896	29.7333			0.02141	6.9718				0.02163	7.60718			0.02225	17.6768				0.02166	1.92469			0.0215	2.36563			0.0215	4.35938					0.02166	1.92469			0.02212	3.15875
0.05904	29.7333			0.02151	6.98428				0.02163	7.62712			0.02238	17.702				0.02174	1.91844			0.0215	2.37813			0.0215	4.36563					0.02174	1.91844			0.02225	3.1675
0.05913	29.7333			0.02154	6.99676				0.02175	7.64706			0.0225	17.7273				0.02181	1.92469			0.02163	2.38438			0.02163	4.375					0.02181	1.92469			0.02225	3.17625
0.0592	29.7854			0.02159	7.00924				0.02175	7.64706			0.0225	17.7525				0.0219	1.93063			0.02163	2.39063			0.02163	4.38125					0.0219	1.93063			0.02237	3.17625
0.05926	29.7854			0.02169	7.02172				0.02188	7.667			0.0225	17.803				0.02194	1.93719			0.02175	2.39688			0.02175	4.3875					0.02194	1.93719			0.02237	3.185
0.05931	29.8375			0.02179	7.0342				0.02188	7.68694			0.02263	17.8283				0.02201	1.94938			0.02175	2.39688			0.02175	4.39375					0.02201	1.94938			0.0225	3.19375
0.05938	29.8349			0.02185	7.04669				0.022	7.70688			0.02275	17.8535				0.02209	1.95531			0.02188	2.40313			0.02188	4.40625					0.02209	1.95531			0.0225	3.19375
0.05946	29.8349			0.02191	7.05918				0.022	7.72682			0.02275	17.8788				0.02214	1.95531			0.02188	2.40938			0.02188	4.4125					0.02214	1.95531			0.02262	3.2025
0.05953	29.887			0.02196	7.07167				0.02213	7.74676			0.02288	17.9293				0.02219	1.96156			0.022	2.41563			0.022	4.41875					0.02219	1.96156			0.02262	3.21125
0.05959	29.9391			0.02203	7.08416				0.02213	7.7667			0.02288	17.9546				0.02224	1.9675			0.022	2.42188			0.022	4.425					0.02224	1.9675			0.02275	3.21125
0.05964	29.9365			0.02209	7.09666				0.02225	7.78664			0.023	17.9546				0.02234	1.9675			0.02213	2.42813			0.02213	4.4375					0.02234	1.9675			0.02275	3.22875
0.05971	29.9365			0.02215	7.10915				0.02225	7.82652			0.023	17.9546				0.02244	1.97375			0.02213	2.43438			0.02213	4.44375					0.02244	1.97375			0.02288	3.22438
0.05978	29.9912			0.02223	7.12164				0.02238	7.82652			0.02313	17.9798				0.02248	1.98			0.02225	2.44063			0.02225	4.44375					0.02248	1.98			0.02288	3.22438
0.05984	30.0433			0.02233	7.13414				0.02238	7.85643			0.02313	18.0051				0.02255	1.98625			0.02225	2.45313			0.02225	4.44375					0.02255	1.98625			0.023	3.23312
0.05989	30.0927			0.02235	7.14663				0.0225	7.87637			0.02325	18.0051				0.02261	1.99188			0.02238	2.45313			0.02238	4.45					0.02261	1.99188			0.02313	3.24187
0.05995	30.0902			0.0224	7.15914				0.0225	7.89631			0.02325	18.0303				0.0227	1.99813			0.02238	2.4625			0.02238	4.45625					0.0227	1.99813			0.02313	3.24187
0.06003	30.1422			0.02248	7.17164				0.02263	7.91625			0.02338	18.0556				0.02274	1.99813			0.0225	2.46875			0.0225	4.45625					0.02274	1.99813			0.02325	3.24187
0.06009	30.1422			0.02254	7.18415				0.02275	7.93619			0.02338	18.0808				0.02279	2.00438			0.0225	2.475			0.0225	4.4625					0.02279	2.00438			0.02325	3.25062
0.06015	30.1422			0.0226	7.19666				0.02275	7.95613			0.0235	18.1061				0.02286	2.01063			0.02263	2.48125			0.02263	4.46875					0.02286	2.01063			0.02338	3.26812
0.06025	30.1943			0.02265	7.20918				0.02275	7.97607			0.0235	18.1313				0.02293	2.01031			0.02275	2.4875			0.02275	4.475					0.02293	2.01031			0.02338	3.27688
0.06028	30.1917			0.02273	7.2217				0.02288	7.99601			0.02363	18.1566				0.02299	2.01031			0.02275	2.49375			0.02275	4.48125					0.02299	2.01031			0.0235	3.28563
0.06033	30.2464			0.02283	7.23423				0.02288	8.01595			0.02375	18.2071				0.02304	2.01656			0.02275	2.5			0.02275	4.4875					0.02304	2.01656			0.0235	3.28563
0.0604	30.2438			0.0229	7.24677				0.023	8.03589			0.02375	18.2323				0.0231	2.01656			0.02288	2.50625			0.02288	4.49375					0.0231	2.01656			0.02363	3.29438
0.06046	30.2438			0.02295	7.25932				0.023	8.07577			0.02388	18.2576				0.02316	2.01656			0.02288	2.5125			0.02288	4.50625					0.02316	2.01656			0.02363	3.30313
0.06053	30.2959			0.02301	7.27187				0.02313	8.09571			0.02388	18.2828				0.02324	2.02906			0.023	2.51875			0.023	4.5125					0.02324	2.02906			0.02375	3.30313
0.06058	30.2959			0.02308	7.28442				0.02313	8.11565			0.024	18.3207				0.02331	2.02875			0.023	2.53125			0.023	4.51875					0.02331	2.02875			0.02375	3.32063
0.06065	30.2959			0.02316	7.29698				0.02325	8.13559			0.024	18.3207				0.02338	2.035			0.02313	2.5375			0.02313	4.525					0.02338	2.035			0.02388	3.32938
0.06071	30.2959			0.02323	7.30953				0.02325	8.17547			0.02413	18.346				0.02341	2.035			0.02313	2.54375			0.02313	4.53438					0.02341	2.035			0.02388	3.33812
0.0608	30.348			0.0233	7.32209				0.02338	8.19541			0.02413	18.3712				0.02349	2.04094			0.02325	2.55			0.02325	4.53438					0.02349	2.04094			0.024	3.34687
0.06086	30.3454			0.02336	7.33465				0.02338	8.23529			0.02425	18.3965				0.02355	2.04094			0.02325	2.5625			0.02325	4.54063					0.02355	2.04094			0.024	3.34687
0.06091	30.3454			0.02344	7.3472				0.0235	8.27517			0.02438	18.4217				0.02361	2.04719			0.02338	2.56875			0.02338	4.54688					0.02361	2.04719			0.02413	3.35562
0.06096	30.3454			0.0235	7.35975				0.0235	8.29511			0.02438	18.447				0.02369	2.05313			0.02338	2.58125			0.02338	4.55313					0.02369	2.05313			0.02413	3.36437
0.06104	30.4001			0.02356	7.37231				0.02363	8.335			0.0245	18.4975				0.02379	2.05969			0.0235	2.59375			0.0235	4.55938					0.02379	2.05969			0.02425	3.37312
0.06109	30.3975			0.0236	7.38487				0.02363	8.35494			0.0245	18.5227				0.02381	2.06594			0.0235	2.6			0.0235	4.56563					0.02381	2.06594			0.02438	3.38188
0.06114	30.4496			0.02366	7.39743				0.02375	8.38485			0.02463	18.5227				0.02386	2.07188			0.02363	2.6125			0.02363	4.57813					0.02386	2.07188			0.02438	3.39063
0.06121	30.4496			0.02374	7.41				0.02388	8.40479			0.02463	18.548				0.02396	2.07156			0.02363	2.61875			0.02363	4.58438					0.02396	2.07156			0.02438	3.39938
0.06128	30.4496			0.02381	7.42258				0.02388	8.46461			0.02475	18.5732				0.02405	2.07156			0.02375	2.62813			0.02375	4.58438					0.02405	2.07156			0.0245	3.39938
0.06134	30.4991			0.02385	7.43517				0.024	8.50449			0.02475	18.5985				0.02409	2.07813			0.02388	2.63438			0.02388	4.59063					0.02409	2.07813			0.02463	3.39938
0.06141	30.5538			0.02391	7.44777				0.024	8.52443			0.02488	18.6237				0.02414	2.07781			0.02388	2.65313			0.02388	4.59688					0.02414	2.07781			0.02463	3.39938
0.06149	30.5512			0.02398	7.46038				0.02413	8.56431			0.02488	18.649				0.02421	2.08406			0.024	2.66563			0.024	4.60313					0.02421	2.08406			0.02475	3.40813
0.06155	30.5512			0.02403	7.473				0.02413	8.58425			0.025	18.6995				0.02428	2.09			0.024	2.67188			0.024	4.60938					0.02428	2.09			0.02475	3.41688
0.06163	30.5512			0.02413	7.48563				0.02425	8.60419			0.025	18.7248				0.02434	2.09			0.02413	2.68438			0.02413	4.61563					0.02434	2.09			0.02488	3.42563
0.06169	30.5512			0.02421	7.49827				0.02425	8.62413			0.02513	18.7248				0.02441	2.09625			0.02413	2.69063			0.02413	4.62813					0.02441	2.09625			0.02488	3.43438
0.06175	30.6007			0.02424	7.51091				0.02438	8.64407			0.02513	18.75				0.02448	2.09625			0.02425	2.69688			0.02425	4.63438					0.02448	2.09625			0.025	3.44313
0.0618	30.6007			0.0243	7.52357				0.02438	8.68395			0.02525	18.7752				0.02453	2.10219			0.02425	2.70313			0.02425	4.63438					0.02453	2.10219			0.025	3.43875
0.06185	30.6007			0.02436	7.53623				0.0245	8.70389			0.02538	18.8005				0.02458	2.10219			0.02438	2.70938			0.02438	4.64063					0.02458	2.10219			0.02513	3.4475
0.06193	30.5538			0.02443	7.5489				0.0245	8.74377			0.02538	18.851				0.02465	2.10844			0.02438	2.72188			0.02438	4.64688					0.02465	2.10844			0.02525	3.4475
0.062	30.4991			0.02449	7.56159				0.02463	8.76371			0.0255	18.8763				0.02473	2.11469			0.0245	2.72813			0.0245	4.65313					0.02473	2.11469			0.02525	3.45625
0.06204	30.4991			0.02455	7.57428				0.02463	8.80359			0.0255	18.9141				0.02478	2.11469			0.0245	2.74063			0.0245	4.66563					0.02478	2.11469			0.02538	3.465
0.06214	30.4496			0.02461	7.58699				0.02475	8.82353			0.02563	18.9141				0.02484	2.12094			0.02463	2.74688			0.02463	4.67188					0.02484	2.12094			0.02538	3.47375
0.06218	30.4496			0.02468	7.5997				0.02475	8.84347			0.02563	18.9394				0.02489	2.12063			0.02463	2.75938			0.02463	4.68125					0.02489	2.12063			0.0255	3.4825
0.06228	30.4496			0.02475	7.61242				0.02488	8.88335			0.02575	18.9646				0.02495	2.12063			0.02475	2.76563			0.02475	4.68125					0.02495	2.12063			0.0255	3.4825
0.06234	30.4496			0.02483	7.62516				0.02488	8.89332			0.02575	18.9899				0.02503	2.12719			0.02475	2.77188			0.02475	4.6875					0.02503	2.12719			0.02562	3.4825
0.06241	30.4496			0.02489	7.63791				0.02488	8.91326			0.02588	18.9899				0.02508	2.12688			0.02488	2.78438			0.02488	4.69375					0.02508	2.12688			0.02562	3.49125
0.06248	30.4496			0.02493	7.65067				0.025	8.9332			0.02588	19.0404				0.02515	2.13313			0.02488	2.7875			0.02488	4.7					0.02515	2.13313			0.02575	3.5
0.06254	30.5017			0.02503	7.66345				0.02513	8.95314			0.026	19.0657				0.02523	2.13938			0.02488	2.79375			0.02488	4.7					0.02523	2.13938			0.02575	3.50875
0.06259	30.4991			0.02505	7.67624				0.02513	9.01296			0.02613	19.0909				0.02529	2.13906			0.025	2.8			0.025	4.7125					0.02529	2.13906			0.02587	3.52625
0.06265	30.5512			0.0251	7.68906				0.02525	9.0329			0.02613	19.1162				0.02533	2.14531			0.02513	2.80625			0.02513	4.71875					0.02533	2.14531			0.02587	3.535
0.06271	30.5512			0.02518	7.70189				0.02525	9.05284			0.02625	19.1919				0.02539	2.15125			0.02513	2.825			0.02513	4.725					0.02539	2.15125			0.026	3.535
0.06276	30.5512			0.02526	7.71473				0.02538	9.07278			0.02625	19.2172				0.02545	2.15125			0.02525	2.83125			0.02525	4.73125					0.02545	2.15125			0.026	3.535
0.06284	30.6007			0.0253	7.72759				0.02538	9.11266			0.02638	19.2172				0.02551	2.15781			0.02525	2.8375			0.02525	4.75					0.02551	2.15781			0.02612	3.5525
0.0629	30.6554			0.02535	7.74046				0.0255	9.1326			0.02638	19.2424				0.02558	2.16375			0.02538	2.84375			0.02538	4.75625					0.02558	2.16375			0.02612	3.5525
0.06296	30.7049			0.02543	7.75335				0.0255	9.15254			0.0265	19.2677				0.02565	2.16344			0.02538	2.85625			0.02538	4.75625					0.02565	2.16344			0.02625	3.56125
0.06304	30.7049			0.02549	7.76625				0.02563	9.17248			0.0265	19.2929				0.0257	2.16344			0.0255	2.8625			0.0255	4.7625					0.0257	2.16344			0.02625	3.57875
0.0631	30.7544			0.02555	7.77916				0.02563	9.21236			0.02663	19.3182				0.02576	2.17			0.0255	2.86875			0.0255	4.76875					0.02576	2.17			0.02637	3.57875
0.06315	30.7544			0.0256	7.79209				0.02575	9.25224			0.02663	19.3434				0.02583	2.16969			0.02563	2.875			0.02563	4.775					0.02583	2.16969			0.0265	3.5875
0.06323	30.7544			0.02568	7.80503				0.02575	9.27218			0.02675	19.3434				0.02589	2.16969			0.02563	2.8875			0.02563	4.78125					0.02589	2.16969			0.0265	3.59625
0.06329	30.8091			0.02574	7.81799				0.02588	9.29212			0.02675	19.3687				0.02595	2.16969			0.02575	2.9			0.02575	4.7875					0.02595	2.16969			0.02662	3.605
0.06335	30.8065			0.0258	7.83096				0.02588	9.31206			0.02688	19.3687				0.02603	2.17594			0.02575	2.90625			0.02575	4.7875					0.02603	2.17594			0.02662	3.61375
0.0634	30.8586			0.02588	7.84395				0.026	9.332			0.027	19.3687				0.0261	2.17594			0.02588	2.9125			0.02588	4.79375					0.0261	2.17594			0.02675	3.61375
0.06346	30.9107			0.02595	7.85696				0.026	9.35194			0.027	19.3939				0.02614	2.18219			0.02588	2.91875			0.02588	4.79375					0.02614	2.18219			0.02675	3.6225
0.06351	30.908			0.02603	7.86998				0.02613	9.37188			0.02713	19.4192				0.0262	2.18188			0.026	2.925			0.026	4.79375					0.0262	2.18188			0.02688	3.6225
0.06358	30.9601			0.0261	7.88301				0.02613	9.39182			0.02713	19.4444				0.02625	2.18188			0.026	2.93125			0.026	4.8					0.02625	2.18188			0.02688	3.63125
0.06364	31.0122			0.02614	7.89606				0.02625	9.42173			0.02725	19.4444				0.02633	2.18188			0.02613	2.9375			0.02613	4.80625					0.02633	2.18188			0.027	3.64
0.0637	31.0096			0.0262	7.90913				0.02625	9.44167			0.02725	19.4697				0.02639	2.18188			0.02613	2.94375			0.02613	4.8125					0.02639	2.18188			0.027	3.64875
0.06376	31.0617			0.02628	7.92221				0.02638	9.48156			0.02738	19.4949				0.02645	2.18813			0.02625	2.95313			0.02625	4.8125					0.02645	2.18813			0.02713	3.64875
0.06384	31.1138			0.02638	7.93531				0.02638	9.5015			0.02738	19.5202				0.02651	2.18813			0.02625	2.95938			0.02625	4.81875					0.02651	2.18813			0.02725	3.6575
0.06391	31.1633			0.0264	7.94842				0.0265	9.56132			0.0275	19.5202				0.02656	2.18813			0.02638	2.97188			0.02638	4.825					0.02656	2.18813			0.02725	3.66625
0.06395	31.1633			0.02645	7.96154				0.0265	9.58126			0.02763	19.5202				0.02664	2.19438			0.02638	2.97813			0.02638	4.83125					0.02664	2.19438			0.02738	3.66188
0.06401	31.1633			0.02653	7.97468				0.02663	9.6012			0.02763	19.5202				0.0267	2.20063			0.0265	2.99688			0.0265	4.83125					0.0267	2.20063			0.02738	3.67062
0.06408	31.1633			0.02661	7.98782				0.02663	9.62114			0.02775	19.5454				0.02676	2.20031			0.0265	3.00313			0.0265	4.83125					0.02676	2.20031			0.0275	3.67937
0.06414	31.2154			0.02669	8.00098				0.02675	9.66102			0.02775	19.5707				0.02684	2.20656			0.02663	3.00938			0.02663	4.83125					0.02684	2.20656			0.0275	3.67937
0.0642	31.2154			0.02675	8.01414				0.02675	9.68096			0.02788	19.5581				0.02693	2.20656			0.02663	3.01563			0.02663	4.8375					0.02693	2.20656			0.02763	3.68812
0.06428	31.2675			0.02681	8.02732				0.02688	9.68096			0.02788	19.5833				0.02699	2.20656			0.02675	3.02813			0.02675	4.84375					0.02699	2.20656			0.02763	3.69687
0.06435	31.2649			0.02691	8.0405				0.02688	9.72084			0.028	19.6086				0.02705	2.21281			0.02675	3.03438			0.02675	4.84063					0.02705	2.21281			0.02775	3.70562
0.06443	31.2649			0.02695	8.05368				0.027	9.74078			0.028	19.6338				0.02711	2.2125			0.02688	3.03438			0.02688	4.84688					0.02711	2.2125			0.02775	3.71438
0.06449	31.2649			0.027	8.06687				0.027	9.76072			0.02813	19.6591				0.02719	2.21875			0.02688	3.04688			0.02688	4.85313					0.02719	2.21875			0.02788	3.71438
0.06456	31.2649			0.02708	8.08006				0.02713	9.8006			0.02813	19.6843				0.02721	2.23125			0.027	3.05313			0.027	4.85938					0.02721	2.23125			0.028	3.72313
0.0646	31.317			0.02714	8.09325				0.02713	9.84048			0.02825	19.7096				0.02728	2.23094			0.027	3.05938			0.027	4.86563					0.02728	2.23094			0.028	3.73188
0.06465	31.317			0.02721	8.10644				0.02725	9.86042			0.02825	19.7349				0.02734	2.23094			0.02713	3.07188			0.02713	4.87188					0.02734	2.23094			0.02813	3.74063
0.06473	31.3691			0.02728	8.11963				0.02738	9.9003			0.02838	19.7601				0.0274	2.23094			0.02713	3.08438			0.02713	4.87813					0.0274	2.23094			0.02813	3.74063
0.06479	31.3691			0.02734	8.13283				0.02738	9.91027			0.02838	19.8106				0.02746	2.23094			0.02725	3.09063			0.02725	4.88438					0.02746	2.23094			0.02825	3.74938
0.06485	31.3691			0.02739	8.14603				0.0275	9.93021			0.0285	19.8611				0.02754	2.23094			0.02738	3.10313			0.02738	4.89063					0.02754	2.23094			0.02825	3.75813
0.06493	31.3691			0.02745	8.15923				0.0275	9.95015			0.02863	19.8864				0.02759	2.23094			0.02738	3.10625			0.02738	4.90313					0.02759	2.23094			0.02838	3.76688
0.065	31.3691			0.02753	8.17243				0.02763	9.97009			0.02863	19.8864				0.02765	2.23719			0.0275	3.1125			0.0275	4.91563					0.02765	2.23719			0.02838	3.77562
0.06504	31.4212			0.02759	8.18563				0.02763	10.0299			0.02875	19.9116				0.02771	2.23719			0.0275	3.11875			0.0275	4.92188					0.02771	2.23719			0.0285	3.79312
0.06509	31.4186			0.02764	8.19883				0.02775	10.0498			0.02875	19.9621				0.02778	2.24344			0.02763	3.125			0.02763	4.92188					0.02778	2.24344			0.0285	3.79312
0.06515	31.4707			0.02769	8.21203				0.02775	10.0698			0.02888	19.9874				0.02785	2.24313			0.02763	3.14375			0.02763	4.92813					0.02785	2.24313			0.02863	3.80187
0.06523	31.4707			0.02778	8.22523				0.02788	10.0897			0.02888	20.0126				0.02793	2.24969			0.02775	3.15			0.02775	4.94063					0.02793	2.24969			0.02875	3.80187
0.06531	31.4707			0.02783	8.23843				0.02788	10.1296			0.029	20.0379				0.02799	2.25563			0.02775	3.15625			0.02775	4.94688					0.02799	2.25563			0.02875	3.81062
0.06539	31.4707			0.0279	8.25163				0.028	10.1495			0.029	20.0884				0.02804	2.26188			0.02788	3.1625			0.02788	4.95313					0.02804	2.26188			0.02888	3.81062
0.06545	31.5228			0.02798	8.26482				0.02813	10.1695			0.02913	20.1641				0.02811	2.26781			0.02788	3.175			0.02788	4.95938					0.02811	2.26781			0.02888	3.81938
0.06551	31.5202			0.02805	8.27801				0.02813	10.2094			0.02925	20.2146				0.02818	2.26781			0.028	3.18125			0.028	4.97188					0.02818	2.26781			0.029	3.82813
0.06555	31.5202			0.0281	8.2912				0.02825	10.2492			0.02925	20.2273				0.02824	2.27406			0.02813	3.1875			0.02813	4.99063					0.02824	2.27406			0.029	3.83688
0.06565	31.5749			0.02816	8.30438				0.02825	10.2891			0.02925	20.2273				0.0283	2.28			0.02813	3.2			0.02813	5.00313					0.0283	2.28			0.02913	3.83688
0.06568	31.6243			0.02826	8.31755				0.02838	10.3091			0.02938	20.2525				0.02839	2.28			0.02825	3.2125			0.02825	5.00625					0.02839	2.28			0.02913	3.85438
0.06573	31.6764			0.0283	8.33072				0.02838	10.329			0.02938	20.2778				0.02845	2.28			0.02825	3.225			0.02825	5.00625					0.02845	2.28			0.02925	3.85438
0.0658	31.6738			0.02835	8.34389				0.0285	10.349			0.0295	20.303				0.02851	2.28625			0.02838	3.23125			0.02838	5.0125					0.02851	2.28625			0.02925	3.86313
0.06586	31.6738			0.02843	8.35704				0.0285	10.3689			0.02963	20.3283				0.02858	2.28625			0.02838	3.2375			0.02838	5.01875					0.02858	2.28625			0.02937	3.86313
0.06595	31.6738			0.02849	8.3702				0.02863	10.3689			0.02963	20.3788				0.02865	2.2925			0.0285	3.24375			0.0285	5.025					0.02865	2.2925			0.0295	3.87188
0.066	31.6738			0.02856	8.38335				0.02863	10.3888			0.02975	20.404				0.02871	2.29219			0.0285	3.25			0.0285	5.03125					0.02871	2.29219			0.0295	3.88063
0.0661	31.7259			0.02863	8.3965				0.02875	10.3988			0.02975	20.4293				0.02878	2.29844			0.02863	3.25			0.02863	5.04375					0.02878	2.29844			0.02962	3.88937
0.06618	31.778			0.02869	8.40965				0.02888	10.4187			0.02988	20.4546				0.02883	2.29844			0.02863	3.25625			0.02863	5.05					0.02883	2.29844			0.02962	3.885
0.06624	31.7754			0.02874	8.4228				0.02888	10.4187			0.02988	20.4798				0.02889	2.30469			0.02875	3.25938			0.02875	5.05625					0.02889	2.30469			0.02975	3.9025
0.06629	31.7754			0.02879	8.43595				0.02888	10.4387			0.03	20.5303				0.02895	2.31094			0.02888	3.26563			0.02888	5.0625					0.02895	2.31094			0.02975	3.91125
0.06636	31.7754			0.02886	8.4491				0.029	10.4586			0.03	20.5556				0.029	2.31063			0.02888	3.26563			0.02888	5.06875					0.029	2.31063			0.02987	3.91125
0.06646	31.8301			0.02894	8.46225				0.029	10.4786			0.03013	20.5808				0.02908	2.31719			0.02888	3.27188			0.02888	5.08125					0.02908	2.31719			0.02987	3.92
0.06649	31.8275			0.02898	8.47541				0.02913	10.5184			0.03013	20.6061				0.02914	2.32313			0.029	3.27813			0.029	5.0875					0.02914	2.32313			0.03	3.92
0.06654	31.8796			0.02906	8.48857				0.02925	10.5384			0.03025	20.6566				0.0292	2.32281			0.029	3.28438			0.029	5.09375					0.0292	2.32281			0.03	3.92875
0.06664	31.8796			0.02913	8.50173				0.02925	10.5583			0.03038	20.6566				0.02925	2.32938			0.02913	3.29688			0.02913	5.1					0.02925	2.32938			0.03012	3.9375
0.06673	31.8796			0.02918	8.51489				0.02938	10.5783			0.03038	20.6818				0.02931	2.33531			0.02925	3.30313			0.02925	5.1125					0.02931	2.33531			0.03012	3.9375
0.06676	31.8796			0.02925	8.52806				0.02938	10.5982			0.0305	20.7071				0.02939	2.33531			0.02925	3.30938			0.02925	5.1125					0.02939	2.33531			0.03025	3.94625
0.06681	31.9317			0.02935	8.54123				0.0295	10.6181			0.0305	20.7323				0.02944	2.33531			0.02938	3.31563			0.02938	5.11875					0.02944	2.33531			0.03037	3.96375
0.06689	31.9291			0.02938	8.5544				0.0295	10.6381			0.03063	20.7323				0.0295	2.34156			0.02938	3.32188			0.02938	5.125					0.0295	2.34156			0.03037	3.96375
0.06696	31.9812			0.02943	8.56757				0.02963	10.658			0.03063	20.7576				0.02956	2.34781			0.0295	3.32813			0.0295	5.13125					0.02956	2.34781			0.0305	3.9725
0.06703	31.9812			0.0295	8.58075				0.02963	10.658			0.03075	20.7828				0.02963	2.3475			0.0295	3.33438			0.0295	5.13125					0.02963	2.3475			0.0305	3.98125
0.0671	31.9812			0.02956	8.59393				0.02975	10.678			0.03075	20.7828				0.0297	2.3475			0.02963	3.34063			0.02963	5.1375					0.0297	2.3475			0.03062	3.99
0.06715	31.9812			0.02965	8.60712				0.02975	10.678			0.03088	20.8081				0.02976	2.35375			0.02963	3.34063			0.02963	5.14375					0.02976	2.35375			0.03062	3.99
0.06721	32.0333			0.02971	8.6203				0.02988	10.6979			0.03088	20.8081				0.02985	2.35969			0.02975	3.34688			0.02975	5.14375					0.02985	2.35969			0.03075	3.99875
0.0673	32.0333			0.02976	8.63348				0.02988	10.7179			0.031	20.8333				0.02991	2.36594			0.02975	3.34688			0.02975	5.15					0.02991	2.36594			0.03075	4.0075
0.06736	32.0333			0.02981	8.64666				0.03	10.7179			0.031	20.8207				0.03	2.37219			0.02988	3.35313			0.02988	5.15					0.03	2.37219			0.03088	4.01625
0.06743	32.0854			0.02988	8.65983				0.03	10.7577			0.03113	20.8207				0.03004	2.37188			0.02988	3.35938			0.02988	5.15625					0.03004	2.37188			0.031	4.025
0.06748	32.0828			0.02993	8.673				0.03013	10.7577			0.03125	20.8207				0.0301	2.37188			0.03	3.35938			0.03	5.15313					0.0301	2.37188			0.031	4.025
0.06755	32.0828			0.02999	8.68616				0.03013	10.7976			0.03125	20.8081				0.03018	2.37813			0.03	3.37188			0.03	5.15313					0.03018	2.37813			0.03113	4.03375
0.06761	32.0828			0.03006	8.69932				0.03025	10.8176			0.03138	20.8081				0.03026	2.37813			0.03013	3.37188			0.03013	5.15313					0.03026	2.37813			0.03113	4.0425
0.06768	32.0828			0.03013	8.71247				0.03025	10.8375			0.03138	20.8081				0.03031	2.38438			0.03013	3.38438			0.03013	5.15					0.03031	2.38438			0.03125	4.05125
0.06774	32.0828			0.03019	8.72561				0.03038	10.8774			0.0315	20.8081				0.03038	2.39063			0.03025	3.39063			0.03025	5.15					0.03038	2.39063			0.03125	4.05125
0.06783	32.0828			0.03024	8.73875				0.03038	10.8973			0.0315	20.8081				0.03044	2.39656			0.03025	3.39688			0.03025	5.15					0.03044	2.39656			0.03138	4.06
0.06789	32.0828			0.03031	8.75189				0.0305	10.9073			0.03163	20.8081				0.03054	2.39656			0.03038	3.40938			0.03038	5.15					0.03054	2.39656			0.03138	4.06875
0.06794	32.1349			0.03038	8.76502				0.03063	10.9272			0.03163	20.8081				0.03058	2.40281			0.03038	3.41563			0.03038	5.15					0.03058	2.40281			0.0315	4.0775
0.06799	32.1349			0.03045	8.77815				0.03063	10.9472			0.03175	20.8081				0.03064	2.40875			0.0305	3.41875			0.0305	5.15					0.03064	2.40875			0.0315	4.08625
0.06805	32.1349			0.03051	8.79127				0.03075	10.987			0.03175	20.8081				0.03071	2.415			0.03063	3.425			0.03063	5.15					0.03071	2.415			0.03163	4.08625
0.06811	32.187			0.03058	8.80439				0.03075	11.007			0.03188	20.8333				0.03081	2.415			0.03063	3.43125			0.03063	5.15					0.03081	2.415			0.03163	4.095
0.06816	32.1844			0.03063	8.8175				0.03088	11.0269			0.03188	20.8712				0.03084	2.415			0.03075	3.44375			0.03075	5.15					0.03084	2.415			0.03175	4.10375
0.06824	32.1844			0.03069	8.8306				0.03088	11.0469			0.032	20.8965				0.03089	2.415			0.03075	3.45			0.03075	5.15625					0.03089	2.415			0.03175	4.10813
0.0683	32.2365			0.03074	8.84368				0.031	11.0668			0.03213	20.8965				0.03096	2.415			0.03088	3.45625			0.03088	5.16563					0.03096	2.415			0.03188	4.11688
0.06836	32.2886			0.0308	8.85676				0.031	11.1067			0.03213	20.8965				0.03103	2.42094			0.03088	3.4625			0.03088	5.17188					0.03103	2.42094			0.032	4.11688
0.06843	32.2886			0.03088	8.86982				0.03113	11.1266			0.03225	20.9217				0.03109	2.42719			0.031	3.46875			0.031	5.17188					0.03109	2.42719			0.032	4.11688
0.06849	32.2886			0.03094	8.88287				0.03113	11.1266			0.03225	20.947				0.03114	2.42719			0.031	3.48125			0.031	5.17188					0.03114	2.42719			0.03213	4.12563
0.06856	32.2886			0.031	8.89591				0.03125	11.1466			0.03238	20.947				0.0312	2.43344			0.03113	3.4875			0.03113	5.17813					0.0312	2.43344			0.03213	4.13438
0.06863	32.3407			0.03106	8.90894				0.03125	11.1665			0.03238	20.947				0.03128	2.43313			0.03113	3.4875			0.03113	5.18438					0.03128	2.43313			0.03225	4.14313
0.06869	32.3381			0.03115	8.92196				0.03138	11.1665			0.0325	20.947				0.03135	2.43969			0.03125	3.49375			0.03125	5.18438					0.03135	2.43969			0.03225	4.14313
0.06876	32.3381			0.03124	8.93498				0.03138	11.2064			0.0325	20.9722				0.03141	2.44563			0.03125	3.5			0.03125	5.18438					0.03141	2.44563			0.03238	4.15188
0.06883	32.3381			0.03126	8.94798				0.0315	11.2263			0.03263	20.9722				0.03148	2.45156			0.03138	3.5			0.03138	5.18438					0.03148	2.45156			0.03238	4.15188
0.0689	32.3381			0.03131	8.96098				0.0315	11.2463			0.03275	20.9975				0.03154	2.45156			0.03138	3.5125			0.03138	5.19063					0.03154	2.45156			0.0325	4.15188
0.06896	32.3381			0.03141	8.97397				0.03163	11.2662			0.03275	21.0227				0.03163	2.45156			0.0315	3.51875			0.0315	5.19063					0.03163	2.45156			0.03263	4.16062
0.06903	32.3901			0.0315	8.98696				0.03163	11.2861			0.03288	21.048				0.03169	2.45156			0.0315	3.525			0.0315	5.19688					0.03169	2.45156			0.03263	4.16937
0.06906	32.3901			0.03154	8.99993				0.03175	11.3061			0.03288	21.0732				0.03175	2.45156			0.03163	3.53125			0.03163	5.20313					0.03175	2.45156			0.03275	4.16937
0.06916	32.3901			0.03159	9.0129				0.03175	11.3659			0.033	21.0985				0.03181	2.45156			0.03163	3.5375			0.03163	5.20938					0.03181	2.45156			0.03275	4.17812
0.06919	32.3901			0.03166	9.02586				0.03188	11.3858			0.033	21.0985				0.0319	2.45813			0.03175	3.54375			0.03175	5.21563					0.0319	2.45813			0.03288	4.18687
0.06924	32.3901			0.03173	9.03881				0.03188	11.3958			0.03313	21.0985				0.03196	2.46406			0.03175	3.5625			0.03175	5.22188					0.03196	2.46406			0.03288	4.19562
0.06931	32.4422			0.03179	9.05175				0.032	11.3958			0.03313	21.0985				0.03203	2.47656			0.03188	3.56875			0.03188	5.22188					0.03203	2.47656			0.033	4.19562
0.06938	32.4396			0.03186	9.06469				0.032	11.4157			0.03325	21.0985				0.03209	2.47625			0.03188	3.57188			0.03188	5.22188					0.03209	2.47625			0.033	4.20437
0.06944	32.4396			0.03193	9.07762				0.03213	11.4357			0.03325	21.1237				0.03216	2.47625			0.032	3.57188			0.032	5.22188					0.03216	2.47625			0.03313	4.20437
0.06949	32.4917			0.03198	9.09054				0.03225	11.4556			0.03338	21.149				0.03223	2.4825			0.032	3.57813			0.032	5.22188					0.03223	2.4825			0.03313	4.21312
0.06956	32.4917			0.03203	9.10345				0.03225	11.4955			0.03338	21.149				0.03229	2.48219			0.03213	3.58438			0.03213	5.22813					0.03229	2.48219			0.03325	4.22187
0.06963	32.4917			0.03209	9.11636				0.03238	11.5154			0.0335	21.1742				0.03234	2.48844			0.03225	3.59063			0.03225	5.23438					0.03234	2.48844			0.03325	4.22187
0.0697	32.4917			0.03215	9.12926				0.03238	11.5354			0.0335	21.1995				0.0324	2.48844			0.03225	3.60313			0.03225	5.23438					0.0324	2.48844			0.03338	4.23937
0.06978	32.4917			0.03223	9.14216				0.0325	11.5354			0.03363	21.2248				0.03246	2.49469			0.03238	3.60938			0.03238	5.24063					0.03246	2.49469			0.03338	4.23937
0.06984	32.4917			0.03229	9.15505				0.0325	11.5753			0.03375	21.25				0.03254	2.49469			0.03238	3.61563			0.03238	5.24688					0.03254	2.49469			0.0335	4.23937
0.06988	32.4917			0.03236	9.16793				0.03263	11.5952			0.03375	21.25				0.03261	2.50094			0.0325	3.61563			0.0325	5.25313					0.03261	2.50094			0.03363	4.24812
0.06998	32.4917			0.03241	9.18081				0.03263	11.6151			0.03388	21.25				0.0327	2.50063			0.0325	3.62813			0.0325	5.25938					0.0327	2.50063			0.03363	4.24812
0.07	32.5438			0.03249	9.19368				0.03275	11.6151			0.03388	21.25				0.03273	2.50688			0.03263	3.63438			0.03263	5.25938					0.03273	2.50688			0.03375	4.25688
0.07005	32.5438			0.03258	9.20655				0.03275	11.655			0.034	21.2752				0.03278	2.50688			0.03263	3.64063			0.03263	5.25938					0.03278	2.50688			0.03375	4.25688
0.07013	32.5933			0.03264	9.2194				0.03288	11.675			0.034	21.2752				0.03285	2.51313			0.03275	3.64063			0.03275	5.25938					0.03285	2.51313			0.03388	4.26563
0.07019	32.5933			0.0327	9.23225				0.03288	11.6949			0.03413	21.3005				0.03291	2.51281			0.03275	3.65313			0.03275	5.26563					0.03291	2.51281			0.03388	4.27438
0.07026	32.5933			0.03278	9.24509				0.033	11.7348			0.03413	21.3258				0.03298	2.51938			0.03288	3.65938			0.03288	5.26563					0.03298	2.51938			0.034	4.28313
0.07034	32.5933			0.03285	9.25792				0.033	11.7547			0.03425	21.351				0.03305	2.51906			0.03288	3.66563			0.03288	5.27188					0.03305	2.51906			0.034	4.29188
0.07039	32.6454			0.03289	9.27074				0.03313	11.7946			0.03425	21.351				0.03313	2.51906			0.033	3.67813			0.033	5.27813					0.03313	2.51906			0.03413	4.30063
0.07044	32.6454			0.03294	9.28355				0.03313	11.8146			0.03438	21.3258				0.03316	2.52531			0.033	3.68438			0.033	5.28438					0.03316	2.52531			0.03425	4.30063
0.07053	32.6975			0.03301	9.29636				0.03325	11.8345			0.0345	21.3005				0.03323	2.52531			0.03313	3.69688			0.03313	5.28438					0.03323	2.52531			0.03425	4.30938
0.07059	32.6975			0.03308	9.30916				0.03325	11.8544			0.0345	21.3005				0.03328	2.53125			0.03313	3.70313			0.03313	5.27813					0.03328	2.53125			0.03425	4.30938
0.07065	32.6975			0.03314	9.32196				0.03338	11.8943			0.03463	21.3258				0.03335	2.53125			0.03325	3.70938			0.03325	5.27188					0.03335	2.53125			0.03438	4.31813
0.07071	32.6975			0.03319	9.33474				0.03338	11.9043			0.03463	21.3258				0.03341	2.53781			0.03325	3.71563			0.03325	5.27188					0.03341	2.53781			0.0345	4.32688
0.07079	32.6975			0.03325	9.34752				0.0335	11.9242			0.03475	21.351				0.03348	2.54375			0.03338	3.72813			0.03338	5.27813					0.03348	2.54375			0.0345	4.33125
0.07085	32.6975			0.03333	9.36029				0.0335	11.9442			0.03475	21.3763				0.03355	2.54375			0.03338	3.73125			0.03338	5.27813					0.03355	2.54375			0.03463	4.34
0.07091	32.6975			0.03338	9.37305				0.03363	11.9442			0.03488	21.3763				0.03361	2.54969			0.0335	3.7375			0.0335	5.28438					0.03361	2.54969			0.03463	4.34875
0.07096	32.6454			0.03344	9.3858				0.03363	11.984			0.03488	21.4015				0.03369	2.54969			0.0335	3.74375			0.0335	5.29063					0.03369	2.54969			0.03475	4.34875
0.07103	32.6454			0.0335	9.39854				0.03375	12.0239			0.035	21.4015				0.03378	2.54969			0.03363	3.74375			0.03363	5.29063					0.03378	2.54969			0.03475	4.3575
0.07109	32.6454			0.03358	9.41128				0.03388	12.0439			0.035	21.4015				0.03381	2.54969			0.03363	3.75625			0.03363	5.29688					0.03381	2.54969			0.03488	4.36625
0.07114	32.6454			0.03364	9.42401				0.03388	12.0638			0.03513	21.4015				0.03386	2.55594			0.03375	3.76875			0.03375	5.29688					0.03386	2.55594			0.03488	4.375
0.07121	32.6454			0.0337	9.43674				0.034	12.1037			0.03513	21.4015				0.03394	2.55594			0.03388	3.775			0.03388	5.29688					0.03394	2.55594			0.035	4.375
0.07128	32.6454			0.03375	9.44945				0.034	12.1236			0.03525	21.4015				0.034	2.56219			0.03388	3.78125			0.03388	5.29688					0.034	2.56219			0.035	4.38375
0.07134	32.6975			0.03383	9.46217				0.03413	12.1436			0.03538	21.4268				0.03406	2.56813			0.034	3.79375			0.034	5.29688					0.03406	2.56813			0.03513	4.3925
0.07139	32.6975			0.03391	9.47487				0.03413	12.1635			0.03538	21.4268				0.03414	2.56813			0.034	3.8			0.034	5.29688					0.03414	2.56813			0.03513	4.3925
0.07145	32.6975			0.03395	9.48756				0.03425	12.2034			0.0355	21.452				0.03419	2.57438			0.03413	3.80625			0.03413	5.30313					0.03419	2.57438			0.03525	4.40125
0.07154	32.6975			0.03403	9.50024				0.03425	12.2233			0.0355	21.5025				0.03425	2.57438			0.03413	3.8125			0.03413	5.30313					0.03425	2.57438			0.03537	4.41
0.07159	32.6975			0.03409	9.51291				0.03438	12.2433			0.03563	21.5151				0.0343	2.57438			0.03425	3.825			0.03425	5.30938					0.0343	2.57438			0.03537	4.41
0.07166	32.6975			0.03413	9.52557				0.03438	12.2632			0.03563	21.5151				0.03436	2.57438			0.03425	3.83125			0.03425	5.32188					0.03436	2.57438			0.0355	4.41875
0.07173	32.6975			0.03419	9.53821				0.0345	12.3031			0.03575	21.5404				0.03443	2.58031			0.03438	3.8375			0.03438	5.325					0.03443	2.58031			0.0355	4.4275
0.07179	32.6975			0.03426	9.55085				0.0345	12.323			0.03575	21.5657				0.03449	2.58031			0.03438	3.84375			0.03438	5.325					0.03449	2.58031			0.03562	4.4275
0.07188	32.6975			0.03434	9.56347				0.03463	12.3629			0.03588	21.5909				0.03455	2.58656			0.0345	3.85625			0.0345	5.33125					0.03455	2.58656			0.03562	4.4275
0.07194	32.6975			0.03438	9.57608				0.03463	12.3828			0.03588	21.6414				0.03464	2.59281			0.0345	3.8625			0.0345	5.3375					0.03464	2.59281			0.03575	4.4275
0.072	32.6975			0.03445	9.58868				0.03475	12.4028			0.036	21.6667				0.03469	2.59875			0.03463	3.875			0.03463	5.34375					0.03469	2.59875			0.03575	4.4275
0.07204	32.6975			0.0345	9.60126				0.03475	12.4128			0.03613	21.6919				0.03476	2.59875			0.03463	3.88125			0.03463	5.35625					0.03476	2.59875			0.03587	4.43625
0.0721	32.6975			0.03456	9.61383				0.03488	12.4327			0.03613	21.7172				0.03486	2.605			0.03475	3.8875			0.03475	5.3625					0.03486	2.605			0.03587	4.445
0.07216	32.6975			0.03464	9.62638				0.03488	12.4726			0.03613	21.7424				0.0349	2.605			0.03475	3.89063			0.03475	5.36875					0.0349	2.605			0.036	4.45375
0.07221	32.747			0.03471	9.63891				0.035	12.4726			0.03625	21.7929				0.03498	2.61094			0.03488	3.89688			0.03488	5.375					0.03498	2.61094			0.036	4.4625
0.07229	32.747			0.03475	9.65144				0.035	12.5125			0.03638	21.8182				0.03505	2.61094			0.03488	3.90938			0.03488	5.38125					0.03505	2.61094			0.03612	4.47125
0.07238	32.7991			0.03481	9.66395				0.03513	12.5324			0.03638	21.8182				0.03513	2.61719			0.035	3.90938			0.035	5.39375					0.03513	2.61719			0.03625	4.48
0.07241	32.7991			0.03489	9.67644				0.03513	12.5523			0.0365	21.8434				0.03518	2.61719			0.035	3.92188			0.035	5.4					0.03518	2.61719			0.03625	4.48
0.07246	32.8512			0.03495	9.68893				0.03525	12.5922			0.0365	21.8434				0.03523	2.62344			0.03513	3.92813			0.03513	5.4					0.03523	2.62344			0.03637	4.48
0.07254	32.8486			0.03503	9.70141				0.03525	12.5922			0.03663	21.8687				0.03529	2.62969			0.03513	3.93438			0.03513	5.40625					0.03529	2.62969			0.03637	4.48875
0.07261	32.9007			0.03509	9.71387				0.03538	12.5922			0.03663	21.8939				0.03535	2.62938			0.03525	3.94688			0.03525	5.40625					0.03535	2.62938			0.0365	4.4975
0.07269	32.9007			0.03515	9.72632				0.03538	12.6122			0.03675	21.8939				0.03541	2.62938			0.03525	3.94688			0.03525	5.4125					0.03541	2.62938			0.0365	4.50625
0.07275	32.9007			0.03519	9.73876				0.0355	12.6321			0.03675	21.9192				0.03546	2.62938			0.03538	3.94688			0.03538	5.41875					0.03546	2.62938			0.03662	4.515
0.07281	32.9007			0.03525	9.75118				0.0355	12.652			0.03688	21.9444				0.03553	2.62938			0.03538	3.95313			0.03538	5.41875					0.03553	2.62938			0.03662	4.52375
0.07285	32.9528			0.03534	9.76359				0.03563	12.672			0.037	21.9444				0.03559	2.62938			0.0355	3.95938			0.0355	5.425					0.03559	2.62938			0.03675	4.5325
0.07294	32.9528			0.03539	9.77599				0.03563	12.6919			0.037	21.9444				0.03565	2.62938			0.0355	3.96563			0.0355	5.43125					0.03565	2.62938			0.03675	4.54125
0.07298	32.9528			0.03546	9.78837				0.03575	12.6919			0.03713	21.9697				0.03573	2.63563			0.03563	3.97188			0.03563	5.43125					0.03573	2.63563			0.03687	4.55
0.07303	33.0049			0.03556	9.80074				0.03575	12.7119			0.03713	21.9697				0.0358	2.64188			0.03563	3.97813			0.03563	5.43125					0.0358	2.64188			0.03687	4.55
0.0731	33.0023			0.0356	9.81309				0.03588	12.7318			0.03725	21.9949				0.03584	2.64156			0.03575	3.97813			0.03575	5.4375					0.03584	2.64156			0.037	4.55
0.07316	33.0023			0.03566	9.82543				0.03588	12.7517			0.03725	22.0202				0.03591	2.64813			0.03575	3.98438			0.03575	5.4375					0.03591	2.64813			0.03712	4.55875
0.07323	33.0544			0.03574	9.83776				0.036	12.7717			0.03738	22.0454				0.03596	2.64781			0.03588	3.99063			0.03588	5.44375					0.03596	2.64781			0.03712	4.5675
0.07328	33.0544			0.03583	9.85007				0.036	12.7916			0.03738	22.0707				0.03603	2.64781			0.03588	3.99688			0.03588	5.45					0.03603	2.64781			0.03725	4.56313
0.07334	33.0544			0.03586	9.86237				0.03613	12.8116			0.0375	22.096				0.03611	2.64781			0.036	4.00313			0.036	5.45625					0.03611	2.64781			0.03725	4.56313
0.07341	33.1039			0.03591	9.87465				0.03613	12.8315			0.0375	22.096				0.0362	2.64781			0.036	4.00938			0.036	5.4625					0.0362	2.64781			0.03737	4.56313
0.07346	33.1039			0.03599	9.88692				0.03625	12.8514			0.03763	22.1086				0.03625	2.64188			0.03613	4.01563			0.03613	5.46875					0.03625	2.64188			0.03737	4.56313
0.07354	33.1039			0.03605	9.89918				0.03625	12.8714			0.03763	22.1591				0.03631	2.63594			0.03613	4.02188			0.03613	5.46875					0.03631	2.63594			0.0375	4.57188
0.07363	33.1559			0.03613	9.91143				0.03638	12.8913			0.03775	22.1843				0.03639	2.63563			0.03625	4.02813			0.03625	5.47188					0.03639	2.63563			0.0375	4.58063
0.07366	33.1559			0.03619	9.92367				0.0365	12.8913			0.03788	22.2096				0.03648	2.63563			0.03625	4.03438			0.03625	5.48438					0.03648	2.63563			0.03762	4.58938
0.07373	33.1559			0.03625	9.9359				0.0365	12.9113			0.03788	22.2349				0.03651	2.63563			0.03638	4.04063			0.03638	5.49063					0.03651	2.63563			0.03762	4.59812
0.07378	33.208			0.03631	9.94813				0.0365	12.9312			0.038	22.2601				0.03656	2.63563			0.0365	4.04063			0.0365	5.49688					0.03656	2.63563			0.03775	4.61562
0.07384	33.2575			0.0364	9.96035				0.03663	12.9412			0.038	22.2854				0.03664	2.64188			0.0365	4.04688			0.0365	5.50313					0.03664	2.64188			0.03787	4.62437
0.07393	33.3122			0.03646	9.97255				0.03675	12.9611			0.03813	22.2854				0.03669	2.64156			0.0365	4.05313			0.0365	5.50938					0.03669	2.64156			0.03787	4.62437
0.07401	33.3096			0.03653	9.98475				0.03675	12.9811			0.03813	22.2854				0.03676	2.64781			0.03663	4.05625			0.03663	5.51563					0.03676	2.64781			0.038	4.63312
0.07405	33.3096			0.03656	9.99694				0.03688	13.0209			0.03825	22.2854				0.03684	2.64781			0.03675	4.0625			0.03675	5.51563					0.03684	2.64781			0.038	4.64187
0.0741	33.3096			0.03661	10.0091				0.03688	13.0409			0.03825	22.3106				0.0369	2.65406			0.03675	4.06875			0.03675	5.51563					0.0369	2.65406			0.03812	4.64187
0.0742	33.3617			0.03668	10.0213				0.03688	13.0608			0.03838	22.3611				0.03696	2.66			0.03688	4.08125			0.03688	5.51563					0.03696	2.66			0.03812	4.65062
0.07428	33.3591			0.03675	10.0334				0.037	13.0808			0.03838	22.3864				0.03705	2.66			0.03688	4.0875			0.03688	5.52188					0.03705	2.66			0.03825	4.65937
0.07434	33.4112			0.03681	10.0456				0.03713	13.1007			0.0385	22.4116				0.03711	2.66625			0.03688	4.09375			0.03688	5.53438					0.03711	2.66625			0.03825	4.65937
0.0744	33.4112			0.03688	10.0577				0.03713	13.1206			0.03863	22.4369				0.03718	2.6725			0.037	4.1			0.037	5.54063					0.03718	2.6725			0.03837	4.66812
0.07448	33.4633			0.03694	10.0698				0.03713	13.1406			0.03863	22.4621				0.03721	2.67219			0.03713	4.10625			0.03713	5.54688					0.03721	2.67219			0.03837	4.66812
0.07456	33.4633			0.03699	10.0818				0.03725	13.1805			0.03875	22.4874				0.03728	2.67875			0.03713	4.1125			0.03713	5.55313					0.03728	2.67875			0.0385	4.66812
0.07459	33.4633			0.03706	10.0939				0.03725	13.1805			0.03875	22.5126				0.03733	2.68469			0.03713	4.11875			0.03713	5.55938					0.03733	2.68469			0.03863	4.67687
0.07465	33.4633			0.03713	10.106				0.03738	13.2004			0.03888	22.5126				0.0374	2.68469			0.03725	4.13125			0.03725	5.56563					0.0374	2.68469			0.03863	4.68562
0.07473	33.4633			0.03721	10.118				0.03738	13.2004			0.03888	22.5379				0.03746	2.68469			0.03725	4.13125			0.03725	5.57188					0.03746	2.68469			0.03875	4.68562
0.07479	33.4633			0.03728	10.1301				0.0375	13.2203			0.039	22.5631				0.03753	2.69063			0.03738	4.1375			0.03738	5.57188					0.03753	2.69063			0.03875	4.70313
0.07486	33.4633			0.03733	10.1421				0.03763	13.2403			0.039	22.5631				0.03761	2.69063			0.03738	4.1375			0.03738	5.57813					0.03761	2.69063			0.03888	4.70313
0.07493	33.5154			0.03738	10.1541				0.03763	13.2602			0.03913	22.5884				0.03768	2.69688			0.0375	4.14375			0.0375	5.58438					0.03768	2.69688			0.03888	4.71188
0.075	33.5128			0.03743	10.1661				0.03775	13.2802			0.03925	22.6136				0.03774	2.70313			0.03763	4.15			0.03763	5.58438					0.03774	2.70313			0.039	4.71188
0.07506	33.5128			0.03751	10.1781				0.03775	13.3001			0.03925	22.6389				0.03783	2.70906			0.03763	4.15625			0.03763	5.59063					0.03783	2.70906			0.039	4.72063
0.07514	33.5128			0.03759	10.1901				0.03788	13.32			0.03925	22.6641				0.03788	2.70906			0.03775	4.1625			0.03775	5.59688					0.03788	2.70906			0.03913	4.72938
0.0752	33.5128			0.03765	10.2021				0.03788	13.34			0.03938	22.6894				0.03793	2.71563			0.03775	4.16875			0.03775	5.60313					0.03793	2.71563			0.03913	4.73813
0.07526	33.5649			0.03773	10.2141				0.038	13.34			0.0395	22.7399				0.038	2.72125			0.03788	4.175			0.03788	5.60938					0.038	2.72125			0.03925	4.73813
0.07534	33.617			0.03779	10.226				0.038	13.3599			0.0395	22.7651				0.0381	2.72125			0.03788	4.18125			0.03788	5.61563					0.0381	2.72125			0.03938	4.74688
0.07539	33.617			0.03785	10.238				0.03813	13.3799			0.03963	22.803				0.03814	2.7275			0.038	4.18125			0.038	5.62813					0.03814	2.7275			0.03938	4.75563
0.07546	33.617			0.0379	10.2499				0.03813	13.3998			0.03963	22.8283				0.0382	2.7275			0.038	4.1875			0.038	5.63438					0.0382	2.7275			0.0395	4.76438
0.07553	33.617			0.03796	10.2618				0.03825	13.3998			0.03975	22.8535				0.03828	2.73375			0.03813	4.19375			0.03813	5.64375					0.03828	2.73375			0.0395	4.76438
0.07558	33.6665			0.03804	10.2737				0.03825	13.4197			0.03975	22.8788				0.03838	2.73969			0.03813	4.2			0.03813	5.65					0.03838	2.73969			0.03963	4.76875
0.07563	33.6665			0.0381	10.2857				0.03838	13.4397			0.03988	22.9293				0.03841	2.74594			0.03825	4.2			0.03825	5.65625					0.03841	2.74594			0.03963	4.7775
0.07569	33.7186			0.03816	10.2976				0.03838	13.4497			0.03988	22.9546				0.03848	2.74594			0.03825	4.20625			0.03825	5.6625					0.03848	2.74594			0.03975	4.78625
0.07575	33.7186			0.03826	10.3095				0.0385	13.4696			0.04	23.0051				0.03855	2.75813			0.03838	4.2125			0.03838	5.675					0.03855	2.75813			0.03975	4.78625
0.07583	33.7186			0.0383	10.3213				0.0385	13.4895			0.04	23.0303				0.03864	2.75813			0.03838	4.21563			0.03838	5.68125					0.03864	2.75813			0.03988	4.80375
0.07589	33.7186			0.03838	10.3332				0.03863	13.5095			0.04013	23.0556				0.03869	2.76438			0.0385	4.22188			0.0385	5.69375					0.03869	2.76438			0.03988	4.8125
0.07596	33.7186			0.03844	10.3451				0.03863	13.5095			0.04013	23.0556				0.03876	2.77063			0.0385	4.22813			0.0385	5.7					0.03876	2.77063			0.04	4.82125
0.07603	33.7186			0.03853	10.3569				0.03875	13.5294			0.04025	23.1061				0.03883	2.77688			0.03863	4.23438			0.03863	5.70625					0.03883	2.77688			0.04	4.83
0.07609	33.7186			0.03856	10.3688				0.03875	13.5294			0.04038	23.1313				0.03891	2.77656			0.03863	4.23438			0.03863	5.70625					0.03891	2.77656			0.04013	4.8475
0.07619	33.7707			0.03861	10.3806				0.03888	13.5494			0.04038	23.1566				0.03894	2.77656			0.03875	4.24063			0.03875	5.71875					0.03894	2.77656			0.04013	4.85625
0.07621	33.7681			0.03869	10.3925				0.039	13.5693			0.0405	23.1818				0.03899	2.78281			0.03875	4.24063			0.03875	5.725					0.03899	2.78281			0.04025	4.85625
0.07626	33.8202			0.03875	10.4043				0.039	13.5892			0.0405	23.1818				0.03906	2.78906			0.03888	4.24688			0.03888	5.73125					0.03906	2.78906			0.04038	4.865
0.07634	33.8202			0.03881	10.4161				0.03913	13.6092			0.04063	23.2071				0.03914	2.78875			0.039	4.25313			0.039	5.7375					0.03914	2.78875			0.04038	4.87375
0.07641	33.8202			0.03886	10.4279				0.03913	13.6092			0.04063	23.2071				0.03921	2.795			0.039	4.25938			0.039	5.7375					0.03921	2.795			0.0405	4.87375
0.07649	33.8723			0.03893	10.4397				0.03925	13.6291			0.04075	23.2323				0.03928	2.80094			0.03913	4.26563			0.03913	5.74375					0.03928	2.80094			0.0405	4.89125
0.07655	33.8723			0.039	10.4515				0.03925	13.669			0.04075	23.2323				0.03934	2.80719			0.03913	4.26563			0.03913	5.74375					0.03934	2.80719			0.04063	4.9
0.07661	33.9243			0.03908	10.4633				0.03938	13.6889			0.04088	23.2323				0.0394	2.80719			0.03925	4.27188			0.03925	5.75					0.0394	2.80719			0.04063	4.90875
0.07665	33.9217			0.03914	10.4751				0.03938	13.6889			0.04088	23.2323				0.03949	2.80719			0.03925	4.28438			0.03925	5.75					0.03949	2.80719			0.04075	4.9175
0.0767	33.9738			0.0392	10.4869				0.0395	13.7089			0.041	23.2323				0.03954	2.80719			0.03938	4.29063			0.03938	5.75					0.03954	2.80719			0.04075	4.92625
0.07679	33.9738			0.03924	10.4987				0.0395	13.7487			0.04113	23.2323				0.0396	2.81344			0.03938	4.29063			0.03938	5.75					0.0396	2.81344			0.04088	4.935
0.07685	34.0259			0.0393	10.5105				0.03963	13.7687			0.04113	23.2323				0.03966	2.81969			0.0395	4.29688			0.0395	5.75					0.03966	2.81969			0.041	4.94375
0.07691	34.0233			0.03939	10.5222				0.03975	13.7687			0.04125	23.2576				0.03975	2.81938			0.0395	4.30938			0.0395	5.75					0.03975	2.81938			0.041	4.9525
0.077	34.0233			0.03944	10.534				0.03975	13.7886			0.04125	23.2828				0.03981	2.82594			0.03963	4.31563			0.03963	5.75					0.03981	2.82594			0.041	4.96125
0.07706	34.0233			0.03951	10.5457				0.03988	13.8086			0.04138	23.2828				0.03988	2.82563			0.03975	4.31563			0.03975	5.75625					0.03988	2.82563			0.04113	4.96125
0.07713	34.0754			0.0396	10.5575				0.03988	13.8086			0.04138	23.2828				0.03991	2.82563			0.03975	4.32188			0.03975	5.7625					0.03991	2.82563			0.04125	4.97875
0.07716	34.0754			0.03966	10.5693				0.04	13.8285			0.0415	23.2576				0.04	2.83188			0.03988	4.32813			0.03988	5.7625					0.04	2.83188			0.04125	4.97875
0.07726	34.1275			0.03971	10.581				0.04	13.8484			0.0415	23.2323				0.04006	2.83813			0.03988	4.32813			0.03988	5.7625					0.04006	2.83813			0.04138	4.97875
0.0773	34.1275			0.03979	10.5928				0.04013	13.8684			0.04163	23.2323				0.04013	2.83781			0.04	4.33438			0.04	5.75625					0.04013	2.83781			0.04138	4.9875
0.07735	34.1275			0.03988	10.6045				0.04013	13.8883			0.04163	23.2323				0.04016	2.84406			0.04	4.34063			0.04	5.75					0.04016	2.84406			0.0415	4.9875
0.07743	34.1275			0.03991	10.6163				0.04025	13.9282			0.04175	23.2323				0.04024	2.84406			0.04013	4.34688			0.04013	5.75					0.04024	2.84406			0.0415	5.005
0.07749	34.177			0.03996	10.6281				0.04025	13.9183			0.04175	23.2576				0.0403	2.85			0.04013	4.35313			0.04013	5.75					0.0403	2.85			0.04163	5.00938
0.07755	34.177			0.04004	10.6398				0.04038	13.9581			0.04188	23.2828				0.04036	2.85656			0.04025	4.36563			0.04025	5.75					0.04036	2.85656			0.04163	5.01813
0.07763	34.177			0.04011	10.6516				0.04038	13.9781			0.04188	23.3081				0.04044	2.85625			0.04025	4.3625			0.04025	5.75625					0.04044	2.85625			0.04175	5.01813
0.07769	34.2291			0.04016	10.6634				0.0405	13.998			0.042	23.3333				0.04054	2.85625			0.04038	4.375			0.04038	5.7625					0.04054	2.85625			0.04175	5.02688
0.07775	34.2291			0.04024	10.6751				0.04063	14.018			0.04213	23.3586				0.04056	2.86219			0.04038	4.38125			0.04038	5.76875					0.04056	2.86219			0.04188	5.03562
0.07784	34.2291			0.0403	10.6869				0.04063	14.018			0.04213	23.3838				0.04061	2.86219			0.0405	4.3875			0.0405	5.775					0.04061	2.86219			0.042	5.03562
0.0779	34.2291			0.04039	10.6987				0.04075	14.0578			0.04225	23.3712				0.04069	2.86844			0.04063	4.39375			0.04063	5.78125					0.04069	2.86844			0.042	5.04437
0.07796	34.2291			0.04044	10.7105				0.04075	14.0778			0.04225	23.3965				0.04075	2.87469			0.04063	4.39375			0.04063	5.7875					0.04075	2.87469			0.042	5.04437
0.078	34.2291			0.04051	10.7222				0.04088	14.1176			0.04238	23.4722				0.04083	2.87469			0.04075	4.40625			0.04075	5.78438					0.04083	2.87469			0.04213	5.04437
0.07806	34.2812			0.0406	10.734				0.04088	14.1376			0.04238	23.4722				0.04089	2.88094			0.04075	4.4125			0.04075	5.79063					0.04089	2.88094			0.04225	5.05312
0.07814	34.2812			0.04064	10.7458				0.041	14.1575			0.0425	23.5227				0.04096	2.88688			0.04088	4.425			0.04088	5.80938					0.04096	2.88688			0.04225	5.07062
0.0782	34.3333			0.0407	10.7576				0.041	14.1775			0.0425	23.548				0.04103	2.89313			0.04088	4.43125			0.04088	5.80938					0.04103	2.89313			0.04238	5.07937
0.07826	34.3307			0.04075	10.7694				0.04113	14.2173			0.04263	23.5732				0.0411	2.89281			0.041	4.4375			0.041	5.82188					0.0411	2.89281			0.04238	5.07937
0.07835	34.3307			0.04081	10.7812				0.04113	14.2373			0.04263	23.5732				0.04116	2.89938			0.041	4.44375			0.041	5.82813					0.04116	2.89938			0.0425	5.07937
0.07841	34.3307			0.04089	10.793				0.04113	14.2572			0.04275	23.5985				0.04123	2.89906			0.04113	4.45625			0.04113	5.83438					0.04123	2.89906			0.0425	5.08812
0.07848	34.3307			0.04095	10.8048				0.04125	14.2772			0.04288	23.6237				0.04126	2.90563			0.04113	4.4625			0.04113	5.83438					0.04126	2.90563			0.04263	5.09687
0.07851	34.3307			0.041	10.8166				0.04138	14.2971			0.04288	23.649				0.04133	2.90531			0.04113	4.46875			0.04113	5.84063					0.04133	2.90531			0.04263	5.10562
0.07861	34.2812			0.04106	10.8284				0.04138	14.3171			0.043	23.649				0.04138	2.90531			0.04125	4.475			0.04125	5.84688					0.04138	2.90531			0.04275	5.11437
0.07866	34.2812			0.04114	10.8403				0.0415	14.337			0.043	23.6742				0.04145	2.91156			0.04138	4.48125			0.04138	5.85313					0.04145	2.91156			0.04275	5.13188
0.07873	34.2812			0.0412	10.8521				0.0415	14.3569			0.04313	23.6995				0.04151	2.91125			0.04138	4.4875			0.04138	5.85313					0.04151	2.91125			0.04288	5.13188
0.07879	34.2812			0.04126	10.864				0.04163	14.3769			0.04313	23.7248				0.04159	2.9175			0.0415	4.49375			0.0415	5.85938					0.04159	2.9175			0.043	5.13188
0.07889	34.2291			0.04131	10.8758				0.04163	14.3968			0.04325	23.75				0.04165	2.92406			0.0415	4.5			0.0415	5.86563					0.04165	2.92406			0.043	5.13188
0.07891	34.2812			0.04139	10.8877				0.04163	14.4168			0.04325	23.7752				0.04171	2.92969			0.04163	4.50625			0.04163	5.87188					0.04171	2.92969			0.04312	5.13188
0.07896	34.2812			0.04145	10.8996				0.04175	14.4267			0.04338	23.8005				0.04179	2.92969			0.04163	4.5125			0.04163	5.87813					0.04179	2.92969			0.04312	5.14938
0.07904	34.2812			0.04153	10.9115				0.04188	14.4467			0.04338	23.8258				0.04188	2.92969			0.04163	4.51875			0.04163	5.88438					0.04188	2.92969			0.04325	5.14938
0.07913	34.3333			0.04159	10.9235				0.04188	14.4666			0.0435	23.8258				0.04191	2.93625			0.04175	4.52188			0.04175	5.89063					0.04191	2.93625			0.04325	5.15813
0.0792	34.3307			0.04166	10.9354				0.042	14.4865			0.0435	23.8258				0.04196	2.93594			0.04188	4.52813			0.04188	5.89688					0.04196	2.93594			0.04337	5.16688
0.07928	34.3854			0.0417	10.9473				0.042	14.5065			0.04363	23.8258				0.04204	2.94219			0.04188	4.53438			0.04188	5.89688					0.04204	2.94219			0.0435	5.16688
0.07934	34.3828			0.04175	10.9592				0.042	14.5264			0.04375	23.8005				0.0421	2.94844			0.042	4.54063			0.042	5.89688					0.0421	2.94844			0.0435	5.17563
0.07943	34.3828			0.04181	10.9712				0.04213	14.5663			0.04375	23.7752				0.04218	2.94813			0.042	4.54688			0.042	5.89688					0.04218	2.94813			0.04362	5.17563
0.07945	34.3828			0.04188	10.9832				0.04225	14.5862			0.04388	23.75				0.04224	2.95438			0.042	4.55313			0.042	5.89063					0.04224	2.95438			0.04362	5.18438
0.07951	34.3828			0.04195	10.9951				0.04225	14.5862			0.04388	23.75				0.04231	2.95438			0.04213	4.56563			0.04213	5.88438					0.04231	2.95438			0.04375	5.18438
0.07958	34.3828			0.04201	11.0071				0.04238	14.6062			0.044	23.75				0.04238	2.96031			0.04225	4.57188			0.04225	5.87813					0.04238	2.96031			0.04375	5.19313
0.07965	34.3828			0.04208	11.0191				0.04238	14.6261			0.044	23.75				0.04245	2.96031			0.04225	4.57188			0.04225	5.87813					0.04245	2.96031			0.04387	5.20188
0.07973	34.4323			0.04213	11.0311				0.0425	14.6461			0.04413	23.8005				0.04251	2.96031			0.04238	4.57813			0.04238	5.87813					0.04251	2.96031			0.04387	5.20188
0.07979	34.4323			0.0422	11.043				0.0425	14.6859			0.04413	23.8258				0.04259	2.96656			0.04238	4.58438			0.04238	5.87813					0.04259	2.96656			0.044	5.21063
0.07985	34.4323			0.04225	11.055				0.04263	14.7059			0.04425	23.851				0.04265	2.96656			0.0425	4.59063			0.0425	5.89063					0.04265	2.96656			0.044	5.215
0.07989	34.4323			0.04231	11.067				0.04263	14.7059			0.04425	23.8763				0.04273	2.97281			0.0425	4.60313			0.0425	5.89688					0.04273	2.97281			0.04412	5.215
0.07998	34.4844			0.04238	11.079				0.04275	14.7458			0.04438	23.8763				0.04279	2.9725			0.04263	4.60938			0.04263	5.90313					0.04279	2.9725			0.04425	5.2325
0.08004	34.4844			0.04245	11.091				0.04275	14.7657			0.0445	23.9015				0.04284	2.97875			0.04263	4.60938			0.04263	5.90938					0.04284	2.97875			0.04425	5.24125
0.0801	34.5365			0.04253	11.103				0.04288	14.7856			0.0445	23.9268				0.04291	2.97875			0.04275	4.62188			0.04275	5.90938					0.04291	2.97875			0.04437	5.25
0.08014	34.5365			0.04256	11.115				0.04288	14.8056			0.04463	23.952				0.04299	2.97875			0.04275	4.62813			0.04275	5.91563					0.04299	2.97875			0.04437	5.25
0.08024	34.5365			0.04263	11.1271				0.043	14.8255			0.04463	23.9773				0.04305	2.97875			0.04288	4.63438			0.04288	5.92188					0.04305	2.97875			0.0445	5.25875
0.08026	34.5365			0.04269	11.1391				0.043	14.8455			0.04475	24.0025				0.04311	2.97875			0.04288	4.64063			0.04288	5.92813					0.04311	2.97875			0.0445	5.27625
0.08031	34.5886			0.04276	11.1511				0.04313	14.8654			0.04475	24.0278				0.04316	2.985			0.043	4.64688			0.043	5.93438					0.04316	2.985			0.04462	5.285
0.08039	34.586			0.04285	11.1631				0.04325	14.8853			0.04488	24.0657				0.04321	2.99125			0.043	4.65313			0.043	5.94063					0.04321	2.99125			0.04462	5.285
0.08045	34.586			0.04289	11.1752				0.04325	14.9053			0.04488	24.0909				0.04329	2.99094			0.04313	4.65938			0.04313	5.94688					0.04329	2.99094			0.04475	5.3025
0.08051	34.6407			0.04295	11.1872				0.04338	14.9252			0.045	24.0909				0.04336	2.99094			0.04325	4.66563			0.04325	5.95625					0.04336	2.99094			0.04475	5.31125
0.08056	34.638			0.04303	11.1992				0.04338	14.9352			0.045	24.1162				0.04341	2.99719			0.04325	4.67188			0.04325	5.9625					0.04341	2.99719			0.04487	5.31125
0.08064	34.638			0.0431	11.2112				0.0435	14.9551			0.04513	24.1414				0.04348	2.99719			0.04338	4.67813			0.04338	5.9625					0.04348	2.99719			0.04487	5.31125
0.0807	34.6902			0.04318	11.2233				0.0435	14.9751			0.04513	24.1667				0.04355	3.00344			0.04338	4.68125			0.04338	5.96875					0.04355	3.00344			0.045	5.32
0.08076	34.6875			0.04323	11.2353				0.04363	14.9751			0.04525	24.1919				0.0436	3.00344			0.0435	4.6875			0.0435	5.975					0.0436	3.00344			0.04512	5.32875
0.08081	34.7422			0.0433	11.2474				0.04363	15.015			0.04538	24.2172				0.04368	3.00969			0.0435	4.69375			0.0435	5.98125					0.04368	3.00969			0.04512	5.3375
0.08089	34.7396			0.04339	11.2594				0.04375	15.015			0.04538	24.2424				0.04378	3.01563			0.04363	4.69375			0.04363	5.9875					0.04378	3.01563			0.04525	5.34625
0.08095	34.7396			0.04341	11.2714				0.04375	15.0349			0.04538	24.2424				0.04381	3.01563			0.04363	4.70625			0.04363	5.99375					0.04381	3.01563			0.04525	5.355
0.08103	34.7396			0.04348	11.2834				0.04388	15.0349			0.0455	24.2677				0.04388	3.02781			0.04375	4.70625			0.04375	6					0.04388	3.02781			0.04537	5.36375
0.08108	34.7396			0.04355	11.2954				0.04388	15.0548			0.04563	24.2929				0.04395	3.02781			0.04375	4.7125			0.04375	6					0.04395	3.02781			0.04537	5.3725
0.08115	34.7917			0.0436	11.3074				0.044	15.0748			0.04563	24.3182				0.04404	3.02781			0.04388	4.7125			0.04388	6.00625					0.04404	3.02781			0.0455	5.3725
0.08124	34.7917			0.04366	11.3194				0.044	15.0748			0.04575	24.3434				0.04408	3.02781			0.04388	4.71875			0.04388	6.0125					0.04408	3.02781			0.0455	5.39
0.08131	34.8438			0.04374	11.3315				0.04413	15.0947			0.04575	24.3687				0.04414	3.02781			0.044	4.725			0.044	6.01875					0.04414	3.02781			0.04562	5.39
0.08135	34.8412			0.04381	11.3435				0.04413	15.1147			0.04588	24.3939				0.04423	3.02781			0.044	4.725			0.044	6.025					0.04423	3.02781			0.04562	5.39875
0.0814	34.8412			0.04385	11.3554				0.04425	15.1346			0.04588	24.4192				0.04431	3.02781			0.04413	4.73125			0.04413	6.03125					0.04431	3.02781			0.04575	5.4075
0.08148	34.7917			0.04393	11.3674				0.04425	15.1545			0.046	24.4192				0.04434	3.02781			0.04413	4.7375			0.04413	6.0375					0.04434	3.02781			0.04587	5.4075
0.08154	34.7917			0.044	11.3794				0.04438	15.1745			0.046	24.4192				0.0444	3.02781			0.04425	4.74375			0.04425	6.04375					0.0444	3.02781			0.04587	5.41625
0.0816	34.7917			0.04406	11.3914				0.04438	15.1745			0.04613	24.4444				0.04446	3.02188			0.04425	4.75			0.04425	6.04375					0.04446	3.02188			0.046	5.425
0.08165	34.7396			0.04411	11.4033				0.0445	15.2144			0.04625	24.4444				0.04453	3.01563			0.04438	4.75625			0.04438	6.04375					0.04453	3.01563			0.046	5.425
0.08171	34.7396			0.0442	11.4153				0.0445	15.2144			0.04625	24.4444				0.04459	3.00938			0.04438	4.75625			0.04438	6.05					0.04459	3.00938			0.04612	5.43375
0.08179	34.7396			0.04423	11.4272				0.04463	15.2343			0.04638	24.4697				0.04466	2.9975			0.0445	4.76875			0.0445	6.05					0.04466	2.9975			0.04612	5.4425
0.08184	34.638			0.04429	11.4391				0.04463	15.2343			0.04638	24.4949				0.04474	2.99125			0.0445	4.76875			0.0445	6.05					0.04474	2.99125			0.04625	5.44688
0.0819	34.5365			0.04435	11.451				0.04475	15.2542			0.0465	24.5202				0.04478	2.99094			0.04463	4.775			0.04463	6.05625					0.04478	2.99094			0.04625	5.45563
0.08196	34.487			0.04441	11.4629				0.04488	15.2742			0.0465	24.596				0.04485	2.99094			0.04463	4.775			0.04463	6.0625					0.04485	2.99094			0.04638	5.45563
0.08203	34.4323			0.04448	11.4748				0.04488	15.2941			0.04663	24.6465				0.04493	2.99719			0.04475	4.78125			0.04475	6.06875					0.04493	2.99719			0.04638	5.46438
0.0821	34.4844			0.04454	11.4866				0.04488	15.334			0.04663	24.6717				0.04499	3.00344			0.04488	4.7875			0.04488	6.0875					0.04499	3.00344			0.0465	5.47312
0.08218	34.4844			0.0446	11.4985				0.045	15.334			0.04675	24.7096				0.04505	3.00344			0.04488	4.79375			0.04488	6.1					0.04505	3.00344			0.0465	5.48187
0.08223	34.5365			0.04469	11.5103				0.04513	15.334			0.04675	24.7854				0.04513	3.00969			0.04488	4.80625			0.04488	6.10625					0.04513	3.00969			0.04663	5.49062
0.0823	34.5365			0.04473	11.5221				0.04513	15.3539			0.04688	24.8106				0.04519	3.01563			0.045	4.80625			0.045	6.11563					0.04519	3.01563			0.04663	5.49937
0.08239	34.5365			0.04479	11.5339				0.04525	15.3739			0.04688	24.8611				0.04526	3.02156			0.04513	4.80625			0.04513	6.13438					0.04526	3.02156			0.04675	5.49937
0.08243	34.5365			0.04485	11.5456				0.04525	15.3938			0.047	24.9116				0.0453	3.02156			0.04513	4.8125			0.04513	6.14063					0.0453	3.02156			0.04688	5.50812
0.08248	34.5365			0.04491	11.5574				0.04538	15.3938			0.04713	24.9621				0.04538	3.02813			0.04525	4.81875			0.04525	6.15313					0.04538	3.02813			0.04688	5.50812
0.08255	34.5365			0.04501	11.5691				0.04538	15.4138			0.04713	25.0379				0.04544	3.03406			0.04525	4.825			0.04525	6.16563					0.04544	3.03406			0.047	5.51687
0.08264	34.5365			0.04504	11.5808				0.0455	15.4337			0.04725	25.0884				0.04551	3.04			0.04538	4.825			0.04538	6.17813					0.04551	3.04			0.047	5.52562
0.08268	34.5365			0.04509	11.5924				0.0455	15.4437			0.04725	25.1389				0.04558	3.04			0.04538	4.83125			0.04538	6.19688					0.04558	3.04			0.04713	5.53437
0.08273	34.5365			0.04516	11.6041				0.04563	15.4636			0.04738	25.1641				0.04566	3.04			0.0455	4.8375			0.0455	6.20938					0.04566	3.04			0.04713	5.53437
0.0828	34.5365			0.04523	11.6157				0.04575	15.4636			0.04738	25.2146				0.0457	3.04625			0.0455	4.84063			0.0455	6.22188					0.0457	3.04625			0.04725	5.54312
0.08288	34.5365			0.0453	11.6273				0.04575	15.4835			0.0475	25.2399				0.04578	3.0525			0.04563	4.84688			0.04563	6.22813					0.04578	3.0525			0.04725	5.56062
0.08295	34.5365			0.04538	11.6388				0.04588	15.5035			0.0475	25.2651				0.04585	3.05875			0.04575	4.84688			0.04575	6.24063					0.04585	3.05875			0.04738	5.56062
0.08301	34.5365			0.04544	11.6503				0.04588	15.5234			0.04763	25.2651				0.04593	3.06469			0.04575	4.85313			0.04575	6.24688					0.04593	3.06469			0.04738	5.57813
0.08308	34.586			0.04548	11.6618				0.046	15.5434			0.04763	25.3157				0.04596	3.06469			0.04588	4.85938			0.04588	6.25313					0.04596	3.06469			0.0475	5.57813
0.08311	34.6407			0.04553	11.6733				0.046	15.5434			0.04775	25.303				0.04601	3.06469			0.04588	4.86563			0.04588	6.25313					0.04601	3.06469			0.0475	5.59563
0.08318	34.638			0.04559	11.6847				0.04613	15.5633			0.04788	25.3409				0.04611	3.06469			0.046	4.87188			0.046	6.26563					0.04611	3.06469			0.04763	5.60438
0.08325	34.638			0.04566	11.6961				0.04613	15.5832			0.04788	25.3283				0.0462	3.06469			0.046	4.87188			0.046	6.2625					0.0462	3.06469			0.04775	5.60438
0.08331	34.6902			0.04573	11.7075				0.04625	15.5832			0.048	25.3535				0.04624	3.07094			0.04613	4.87813			0.04613	6.27188					0.04624	3.07094			0.04775	5.61313
0.08339	34.6875			0.04579	11.7188				0.04625	15.6032			0.048	25.3535				0.04633	3.07688			0.04613	4.88438			0.04613	6.26875					0.04633	3.07688			0.04775	5.62188
0.08348	34.6875			0.04585	11.7301				0.04638	15.6231			0.04813	25.3535				0.04639	3.07688			0.04625	4.88438			0.04625	6.275					0.04639	3.07688			0.04788	5.63063
0.0835	34.7396			0.0459	11.7413				0.04638	15.6231			0.04813	25.3283				0.04646	3.08313			0.04625	4.89063			0.04625	6.275					0.04646	3.08313			0.048	5.63938
0.08356	34.7396			0.04598	11.7525				0.0465	15.6431			0.04825	25.303				0.0465	3.08906			0.04638	4.89688			0.04638	6.275					0.0465	3.08906			0.048	5.64813
0.08363	34.7396			0.04606	11.7637				0.0465	15.6431			0.04825	25.303				0.04655	3.08906			0.04638	4.89688			0.04638	6.26875					0.04655	3.08906			0.04813	5.64813
0.08369	34.7396			0.0461	11.7748				0.04663	15.663			0.04838	25.2904				0.04663	3.10156			0.0465	4.90313			0.0465	6.2625					0.04663	3.10156			0.04813	5.65688
0.08375	34.7396			0.04615	11.7859				0.04663	15.6829			0.04838	25.2904				0.04669	3.10125			0.0465	4.90313			0.0465	6.2625					0.04669	3.10125			0.04825	5.65688
0.08381	34.7396			0.04623	11.797				0.04675	15.7029			0.0485	25.2904				0.04675	3.10125			0.04663	4.90938			0.04663	6.25938					0.04675	3.10125			0.04825	5.66125
0.08389	34.7917			0.04629	11.808				0.04675	15.7228			0.0485	25.3283				0.0468	3.10125			0.04663	4.91563			0.04663	6.25938					0.0468	3.10125			0.04838	5.67438
0.08395	34.8438			0.04634	11.819				0.04688	15.7228			0.04863	25.3535				0.04688	3.10125			0.04675	4.92188			0.04675	6.25938					0.04688	3.10125			0.04838	5.67875
0.08403	34.8412			0.04643	11.8299				0.04688	15.7627			0.04863	25.3788				0.04694	3.1075			0.04675	4.92813			0.04675	6.26875					0.04694	3.1075			0.0485	5.6875
0.08409	34.8933			0.04649	11.8408				0.047	15.7827			0.04875	25.404				0.04701	3.1075			0.04688	4.92813			0.04688	6.275					0.04701	3.1075			0.0485	5.69625
0.08418	34.9454			0.04654	11.8517				0.047	15.8026			0.04888	25.4546				0.04709	3.11375			0.04688	4.94063			0.04688	6.28125					0.04709	3.11375			0.04863	5.69625
0.08421	34.9428			0.04664	11.8625				0.04713	15.8225			0.04888	25.5051				0.04715	3.11969			0.047	4.94688			0.047	6.2875					0.04715	3.11969			0.04875	5.705
0.0843	34.9428			0.04666	11.8733				0.04713	15.8425			0.049	25.5303				0.04721	3.12594			0.047	4.95313			0.047	6.3					0.04721	3.12594			0.04875	5.71375
0.08436	34.9428			0.04674	11.884				0.04725	15.8624			0.049	25.5556				0.04729	3.12594			0.04713	4.95938			0.04713	6.3125					0.04729	3.12594			0.04888	5.71375
0.08443	34.9428			0.04681	11.8947				0.04725	15.8624			0.04913	25.5808				0.04735	3.13219			0.04713	4.96563			0.04713	6.31875					0.04735	3.13219			0.04888	5.71375
0.08446	34.9975			0.04689	11.9054				0.04738	15.8824			0.04913	25.6061				0.04741	3.13188			0.04725	4.97188			0.04725	6.325					0.04741	3.13188			0.049	5.71375
0.08453	34.9949			0.04695	11.916				0.04738	15.9023			0.04925	25.6566				0.04746	3.13813			0.04725	4.97188			0.04725	6.33125					0.04746	3.13813			0.049	5.71375
0.08461	35.047			0.04701	11.9266				0.0475	15.9222			0.04925	25.6818				0.04753	3.14438			0.04738	4.97813			0.04738	6.3375					0.04753	3.14438			0.04913	5.7225
0.08466	35.0991			0.04708	11.9371				0.0475	15.9422			0.04938	25.7323				0.04759	3.15063			0.04738	4.98438			0.04738	6.35					0.04759	3.15063			0.04913	5.7225
0.08474	35.0965			0.04718	11.9476				0.04763	15.9621			0.0495	25.7576				0.04768	3.15031			0.0475	4.99063			0.0475	6.35625					0.04768	3.15031			0.04925	5.73125
0.08483	35.1486			0.0472	11.958				0.04763	15.982			0.0495	25.7828				0.04774	3.15031			0.0475	4.99688			0.0475	6.36875					0.04774	3.15031			0.04925	5.74
0.08486	35.1486			0.04725	11.9684				0.04775	16.012			0.04963	25.8081				0.04783	3.15688			0.04763	5.00313			0.04763	6.375					0.04783	3.15688			0.04938	5.74875
0.08491	35.1486			0.04733	11.9788				0.04788	16.0319			0.04963	25.8333				0.04786	3.15656			0.04763	5.00938			0.04763	6.38125					0.04786	3.15656			0.04938	5.7575
0.08499	35.1486			0.04739	11.9891				0.04788	16.0518			0.04975	25.9091				0.04793	3.1625			0.04775	5.01875			0.04775	6.3875					0.04793	3.1625			0.0495	5.76625
0.08505	35.1486			0.04748	11.9994				0.048	16.0718			0.04975	25.9343				0.048	3.1625			0.04788	5.025			0.04788	6.39375					0.048	3.1625			0.04963	5.76625
0.08513	35.2007			0.04754	12.0097				0.048	16.0917			0.04988	25.9849				0.04809	3.1625			0.04788	5.03125			0.04788	6.4125					0.04809	3.1625			0.04963	5.775
0.08519	35.2007			0.0476	12.0199				0.04813	16.1117			0.04988	26.0227				0.04813	3.16906			0.048	5.0375			0.048	6.41875					0.04813	3.16906			0.04975	5.78375
0.08525	35.2502			0.04766	12.03				0.04813	16.1316			0.05	26.048				0.04818	3.16875			0.048	5.04375			0.048	6.43125					0.04818	3.16875			0.04975	5.7925
0.08529	35.2502			0.04774	12.0401				0.04813	16.1316			0.05	26.0985				0.04825	3.17531			0.04813	5.05			0.04813	6.44063					0.04825	3.17531			0.04988	5.80125
0.08538	35.2502			0.0478	12.0502				0.04825	16.1516			0.05013	26.1742				0.04831	3.175			0.04813	5.05625			0.04813	6.44688					0.04831	3.175			0.04988	5.81
0.08544	35.2502			0.04786	12.0602				0.04825	16.1715			0.05013	26.2248				0.04838	3.175			0.04813	5.05625			0.04813	6.45938					0.04838	3.175			0.05	5.81875
0.0855	35.2502			0.04791	12.0702				0.04838	16.1914			0.05025	26.25				0.04843	3.175			0.04825	5.0625			0.04825	6.47813					0.04843	3.175			0.05	5.81875
0.08555	35.3023			0.04796	12.0801				0.0485	16.2114			0.05025	26.2752				0.04849	3.175			0.04825	5.06875			0.04825	6.49063					0.04849	3.175			0.05013	5.81875
0.08561	35.3023			0.04805	12.09				0.0485	16.2313			0.05038	26.351				0.04856	3.16875			0.04838	5.075			0.04838	6.49688					0.04856	3.16875			0.05013	5.8275
0.08568	35.3023			0.04811	12.0998				0.0485	16.2512			0.0505	26.351				0.04861	3.16281			0.0485	5.08125			0.0485	6.50313					0.04861	3.16281			0.05025	5.8275
0.08573	35.2528			0.04816	12.1096				0.04863	16.2712			0.0505	26.351				0.0487	3.15656			0.0485	5.0875			0.0485	6.52188					0.0487	3.15656			0.05025	5.83625
0.08579	35.2502			0.04823	12.1193				0.04875	16.2911			0.05063	26.351				0.04878	3.15656			0.0485	5.09375			0.0485	6.52188					0.04878	3.15656			0.05038	5.83625
0.08588	35.2502			0.04829	12.129				0.04875	16.2911			0.05063	26.351				0.04884	3.15656			0.04863	5.1			0.04863	6.52188					0.04884	3.15656			0.05038	5.845
0.08593	35.2502			0.04834	12.1386				0.04875	16.3111			0.05075	26.2752				0.04891	3.16281			0.04875	5.10625			0.04875	6.52188					0.04891	3.16281			0.0505	5.85375
0.08598	35.2502			0.04841	12.1482				0.04888	16.331			0.05075	26.1742				0.04898	3.1625			0.04875	5.10625			0.04875	6.52188					0.04898	3.1625			0.05063	5.88
0.08604	35.2502			0.04846	12.1577				0.049	16.351			0.05088	26.0732				0.04904	3.16906			0.04875	5.1125			0.04875	6.50313					0.04904	3.16906			0.05063	5.88875
0.08611	35.2502			0.04853	12.1672				0.049	16.3709			0.05088	25.8838				0.04908	3.175			0.04888	5.11875			0.04888	6.47813					0.04908	3.175			0.05075	5.88438
0.08616	35.2502			0.04859	12.1766				0.04913	16.3709			0.051	25.8586				0.04914	3.18125			0.049	5.125			0.049	6.45313					0.04914	3.18125			0.05075	5.8975
0.08621	35.2502			0.04866	12.186				0.04913	16.3709			0.05113	25.8586				0.0492	3.18094			0.049	5.13125			0.049	6.40625					0.0492	3.18094			0.05087	5.89313
0.08629	35.2502			0.04873	12.1953				0.04925	16.3908			0.05113	25.9343				0.04925	3.18719			0.04913	5.13125			0.04913	6.4					0.04925	3.18719			0.05087	5.90188
0.08635	35.2502			0.0488	12.2046				0.04925	16.3908			0.05113	25.9849				0.04933	3.19344			0.04913	5.13125			0.04913	6.4					0.04933	3.19344			0.051	5.91062
0.08641	35.2502			0.04886	12.2139				0.04938	16.4108			0.05125	25.9975				0.04939	3.19344			0.04925	5.1375			0.04925	6.41875					0.04939	3.19344			0.051	5.91062
0.0865	35.2502			0.04893	12.223				0.04938	16.4307			0.05125	26.048				0.04946	3.19344			0.04925	5.1375			0.04925	6.43125					0.04946	3.19344			0.05112	5.91062
0.08655	35.3023			0.04899	12.2322				0.0495	16.4506			0.05138	26.149				0.04954	3.19344			0.04938	5.14375			0.04938	6.43438					0.04954	3.19344			0.05125	5.91937
0.08663	35.3023			0.04908	12.2412				0.0495	16.4407			0.0515	26.1742				0.0496	3.19969			0.04938	5.15			0.04938	6.44688					0.0496	3.19969			0.05125	5.92812
0.08673	35.3023			0.04914	12.2502				0.04963	16.4606			0.0515	26.2248				0.04964	3.21188			0.0495	5.15625			0.0495	6.47188					0.04964	3.21188			0.05137	5.93687
0.08675	35.3518			0.0492	12.2592				0.04963	16.4606			0.05163	26.3005				0.04973	3.21813			0.0495	5.15313			0.0495	6.47813					0.04973	3.21813			0.05137	5.94562
0.0868	35.3518			0.04924	12.2681				0.04975	16.4606			0.05163	26.3763				0.04979	3.21781			0.04963	5.15938			0.04963	6.49063					0.04979	3.21781			0.0515	5.96312
0.08688	35.4065			0.04931	12.277				0.04975	16.4606			0.05175	26.4773				0.04986	3.22406			0.04963	5.15938			0.04963	6.50938					0.04986	3.22406			0.0515	5.97187
0.08694	35.4038			0.04936	12.2858				0.04988	16.4806			0.05175	26.5278				0.04993	3.22406			0.04975	5.15938			0.04975	6.52813					0.04993	3.22406			0.05162	5.98062
0.08703	35.456			0.04941	12.2946				0.04988	16.4806			0.05188	26.553				0.04999	3.23			0.04975	5.15938			0.04975	6.55313					0.04999	3.23			0.05162	5.98062
0.08709	35.456			0.04949	12.3033				0.05	16.5204			0.05188	26.5783				0.05005	3.23			0.04988	5.16563			0.04988	6.56563					0.05005	3.23			0.05175	5.99812
0.08714	35.456			0.04958	12.312				0.05	16.5404			0.052	26.5909				0.05011	3.2425			0.04988	5.16563			0.04988	6.57188					0.05011	3.2425			0.05175	6.00688
0.08719	35.456			0.04961	12.3207				0.05013	16.5603			0.05213	26.5909				0.05018	3.24875			0.05	5.17813			0.05	6.57813					0.05018	3.24875			0.05187	6.00688
0.08724	35.456			0.04969	12.3293				0.05013	16.5803			0.05213	26.5909				0.05026	3.24844			0.05	5.18438			0.05	6.58125					0.05026	3.24844			0.05187	6.00688
0.0873	35.508			0.04976	12.3379				0.05025	16.5803			0.05225	26.6414				0.05033	3.24844			0.05013	5.19063			0.05013	6.58125					0.05033	3.24844			0.052	6.00688
0.08736	35.5054			0.0498	12.3465				0.05025	16.6002			0.05225	26.7172				0.05039	3.25469			0.05013	5.19688			0.05013	6.58125					0.05039	3.25469			0.052	6.01563
0.08744	35.5601			0.04989	12.355				0.05038	16.6201			0.05238	26.7677				0.05043	3.26094			0.05025	5.19688			0.05025	6.59375					0.05043	3.26094			0.05212	6.03313
0.0875	35.5575			0.04995	12.3635				0.05038	16.6401			0.05238	26.8182				0.05053	3.26063			0.05025	5.20313			0.05025	6.6125					0.05053	3.26063			0.05225	6.04188
0.08758	35.5575			0.05001	12.3719				0.0505	16.66			0.0525	26.8687				0.05055	3.26063			0.05038	5.20938			0.05038	6.625					0.05055	3.26063			0.05225	6.05063
0.08764	35.5575			0.05008	12.3803				0.0505	16.68			0.0525	26.9697				0.0506	3.26719			0.05038	5.21563			0.05038	6.6375					0.0506	3.26719			0.05237	6.05063
0.0877	35.5575			0.05015	12.3887				0.05063	16.7198			0.05263	27.0202				0.05068	3.27313			0.0505	5.22188			0.0505	6.65					0.05068	3.27313			0.05237	6.05938
0.0878	35.5575			0.05021	12.3971				0.05063	16.7398			0.05275	27.0707				0.05074	3.27313			0.0505	5.22813			0.0505	6.675					0.05074	3.27313			0.0525	6.06813
0.08783	35.5575			0.05028	12.4054				0.05075	16.7597			0.05275	27.1212				0.05081	3.27313			0.05063	5.24063			0.05063	6.6875					0.05081	3.27313			0.0525	6.06813
0.08788	35.5575			0.05033	12.4137				0.05088	16.7797			0.05275	27.2222				0.05089	3.27313			0.05063	5.24688			0.05063	6.7					0.05089	3.27313			0.05262	6.07688
0.08795	35.6096			0.05039	12.422				0.05088	16.7996			0.05288	27.2475				0.05096	3.26094			0.05075	5.25313			0.05075	6.7125					0.05096	3.26094			0.05262	6.08563
0.08804	35.607			0.05045	12.4302				0.051	16.8195			0.053	27.2601				0.05103	3.26063			0.05088	5.25938			0.05088	6.7375					0.05103	3.26063			0.05275	6.08563
0.08808	35.6617			0.05051	12.4385				0.051	16.8195			0.053	27.2854				0.05109	3.25469			0.05088	5.26563			0.05088	6.74375					0.05109	3.25469			0.05287	6.09438
0.08813	35.6591			0.0506	12.4466				0.05113	16.8395			0.05313	27.3359				0.05115	3.24875			0.051	5.27188			0.051	6.74688					0.05115	3.24875			0.05287	6.10313
0.0882	35.6591			0.05068	12.4548				0.05113	16.8594			0.05313	27.3611				0.05123	3.24844			0.051	5.27188			0.051	6.75313					0.05123	3.24844			0.053	6.10313
0.08826	35.6591			0.05071	12.4629				0.05125	16.8794			0.05325	27.3864				0.05129	3.24844			0.05113	5.27813			0.05113	6.76563					0.05129	3.24844			0.053	6.10313
0.08833	35.6591			0.05078	12.4711				0.05125	16.8993			0.05325	27.3864				0.05136	3.24844			0.05113	5.28438			0.05113	6.77188					0.05136	3.24844			0.05312	6.10313
0.08838	35.6591			0.05086	12.4791				0.05138	16.9192			0.05338	27.4116				0.05143	3.24844			0.05125	5.29063			0.05125	6.77813					0.05143	3.24844			0.05312	6.10313
0.08845	35.6591			0.05094	12.4872				0.05138	16.9192			0.05338	27.4621				0.0515	3.24844			0.05125	5.29688			0.05125	6.77813					0.0515	3.24844			0.05325	6.1075
0.08851	35.6591			0.051	12.4952				0.0515	16.9192			0.0535	27.4874				0.05156	3.24844			0.05138	5.30313			0.05138	6.78438					0.05156	3.24844			0.05325	6.1075
0.08858	35.6591			0.05105	12.5033				0.05163	16.9392			0.0535	27.5126				0.05164	3.24844			0.05138	5.30313			0.05138	6.79688					0.05164	3.24844			0.05337	6.125
0.08868	35.6591			0.05113	12.5113				0.05163	16.9392			0.05363	27.5379				0.0517	3.24844			0.0515	5.30313			0.0515	6.80313					0.0517	3.24844			0.05337	6.125
0.08874	35.6591			0.05121	12.5192				0.05175	16.9392			0.05375	27.5884				0.05175	3.25469			0.05163	5.30938			0.05163	6.80938					0.05175	3.25469			0.0535	6.13375
0.08879	35.6591			0.05128	12.5272				0.05175	16.9591			0.05375	27.6389				0.05181	3.25469			0.05163	5.30938			0.05163	6.81563					0.05181	3.25469			0.0535	6.13375
0.08885	35.7112			0.05133	12.5351				0.05188	16.9491			0.05375	27.6389				0.0519	3.26094			0.05175	5.30938			0.05175	6.82813					0.0519	3.26094			0.05362	6.1425
0.08891	35.7112			0.0514	12.5431				0.05188	16.9691			0.05388	27.6894				0.05196	3.26063			0.05175	5.31563			0.05175	6.84063					0.05196	3.26063			0.05362	6.15125
0.08896	35.7633			0.05148	12.551				0.052	16.989			0.054	27.7146				0.05203	3.26688			0.05188	5.3125			0.05188	6.84063					0.05203	3.26688			0.05375	6.15125
0.08904	35.7607			0.05155	12.5589				0.052	17.009			0.054	27.7651				0.05208	3.26688			0.05188	5.31875			0.05188	6.85313					0.05208	3.26688			0.05387	6.16
0.0891	35.7607			0.05159	12.5668				0.05213	17.009			0.05413	27.8157				0.05213	3.26688			0.052	5.325			0.052	6.85938					0.05213	3.26688			0.05387	6.16875
0.08916	35.7607			0.05168	12.5747				0.05213	17.0289			0.05413	27.8788				0.0522	3.27313			0.052	5.33125			0.052	6.87188					0.0522	3.27313			0.054	6.1775
0.08921	35.7607			0.05176	12.5825				0.05225	17.0289			0.05425	27.9167				0.05228	3.27906			0.05213	5.33125			0.05213	6.88438					0.05228	3.27906			0.054	6.18625
0.08928	35.8128			0.05179	12.5904				0.05225	17.0489			0.05425	27.9293				0.05233	3.28563			0.05213	5.3375			0.05213	6.9					0.05233	3.28563			0.05413	6.195
0.08935	35.8128			0.05185	12.5983				0.05238	17.0489			0.05438	27.9546				0.05239	3.28531			0.05225	5.3375			0.05225	6.90938					0.05239	3.28531			0.05413	6.2125
0.0894	35.8649			0.05194	12.6061				0.0525	17.0688			0.05438	27.9546				0.05245	3.29156			0.05225	5.34375			0.05225	6.9125					0.05245	3.29156			0.05425	6.22125
0.08946	35.8649			0.05203	12.6139				0.0525	17.0688			0.0545	27.9546				0.05251	3.29125			0.05238	5.34375			0.05238	6.91875					0.05251	3.29125			0.05425	6.22125
0.08953	35.8649			0.05206	12.6218				0.05263	17.0887			0.05463	27.9798				0.05259	3.2975			0.0525	5.35			0.0525	6.91875					0.05259	3.2975			0.05438	6.23
0.0896	35.8649			0.05211	12.6296				0.05263	17.1087			0.05463	27.9798				0.05268	3.2975			0.0525	5.35			0.0525	6.91875					0.05268	3.2975			0.0545	6.23875
0.08966	35.917			0.05219	12.6374				0.05275	17.1286			0.05475	28.0303				0.05274	3.30375			0.05263	5.35625			0.05263	6.925					0.05274	3.30375			0.0545	6.2475
0.08973	35.9144			0.05226	12.6453				0.05275	17.1486			0.05475	28.0808				0.05279	3.31			0.05263	5.3625			0.05263	6.925					0.05279	3.31			0.05463	6.25625
0.08978	35.9144			0.05234	12.6531				0.05288	17.1486			0.05488	28.1061				0.05286	3.30969			0.05275	5.36875			0.05275	6.9375					0.05286	3.30969			0.05463	6.265
0.08985	35.9691			0.0524	12.6609				0.05288	17.1685			0.05488	28.1566				0.05295	3.31625			0.05275	5.375			0.05275	6.95					0.05295	3.31625			0.05475	6.265
0.08991	36.0186			0.05246	12.6687				0.053	17.1685			0.055	28.2071				0.05299	3.31594			0.05288	5.375			0.05288	6.95625					0.05299	3.31594			0.05475	6.2825
0.08998	36.016			0.0525	12.6765				0.053	17.1884			0.055	28.2576				0.05304	3.32219			0.05288	5.38125			0.05288	6.96875					0.05304	3.32219			0.05488	6.29125
0.09003	36.016			0.05256	12.6843				0.05313	17.2084			0.05513	28.3081				0.05311	3.32188			0.053	5.38125			0.053	6.98125					0.05311	3.32188			0.05488	6.3
0.09009	36.0707			0.05261	12.6921				0.05325	17.2283			0.05513	28.3838				0.05318	3.32813			0.053	5.3875			0.053	6.99375					0.05318	3.32813			0.055	6.30875
0.09016	36.0681			0.05269	12.6998				0.05325	17.2483			0.05525	28.4091				0.05324	3.32813			0.05313	5.39375			0.05313	7.00625					0.05324	3.32813			0.055	6.3175
0.09021	36.0681			0.05275	12.7076				0.05325	17.2881			0.05525	28.4343				0.05329	3.32813			0.05325	5.4			0.05325	7.025					0.05329	3.32813			0.05513	6.3175
0.09028	36.0681			0.05281	12.7154				0.05338	17.2881			0.05538	28.4596				0.05336	3.33438			0.05325	5.40625			0.05325	7.03125					0.05336	3.33438			0.05513	6.3175
0.09034	36.0681			0.05289	12.7232				0.0535	17.328			0.0555	28.4849				0.05344	3.34063			0.05325	5.41875			0.05325	7.0375					0.05344	3.34063			0.05525	6.3175
0.0904	36.1202			0.05295	12.731				0.0535	17.348			0.0555	28.548				0.0535	3.34656			0.05338	5.41875			0.05338	7.04375					0.0535	3.34656			0.05525	6.32625
0.09048	36.1202			0.05303	12.7387				0.05363	17.3878			0.05563	28.5985				0.05356	3.34656			0.0535	5.43125			0.0535	7.05					0.05356	3.34656			0.05538	6.335
0.09056	36.1202			0.05311	12.7465				0.05363	17.4078			0.05563	28.6237				0.05363	3.35281			0.0535	5.4375			0.0535	7.06563					0.05363	3.35281			0.0555	6.33063
0.09064	36.1722			0.05314	12.7543				0.05375	17.4078			0.05575	28.6742				0.05368	3.3525			0.05363	5.45			0.05363	7.07813					0.05368	3.3525			0.0555	6.34812
0.09068	36.1696			0.0532	12.7621				0.05375	17.4277			0.05575	28.7248				0.05374	3.3525			0.05363	5.45625			0.05363	7.08438					0.05374	3.3525			0.05563	6.34812
0.09074	36.2217			0.05326	12.7699				0.05388	17.4277			0.05588	28.75				0.0538	3.35906			0.05375	5.45625			0.05375	7.09688					0.0538	3.35906			0.05563	6.35687
0.0908	36.2738			0.05333	12.7777				0.05388	17.4477			0.05588	28.7752				0.05385	3.35875			0.05375	5.4625			0.05375	7.10938					0.05385	3.35875			0.05575	6.35687
0.09085	36.2712			0.05339	12.7855				0.054	17.4676			0.056	28.8005				0.05393	3.365			0.05388	5.4625			0.05388	7.11563					0.05393	3.365			0.05575	6.36562
0.09093	36.2712			0.05346	12.7933				0.05413	17.4576			0.056	28.8258				0.05399	3.365			0.05388	5.46875			0.05388	7.12188					0.05399	3.365			0.05588	6.37437
0.09099	36.2712			0.05354	12.8011				0.05413	17.4776			0.05613	28.851				0.05405	3.37719			0.054	5.475			0.054	7.12813					0.05405	3.37719			0.05588	6.37437
0.09108	36.2712			0.05359	12.8089				0.05425	17.4975			0.05613	28.9015				0.05413	3.37719			0.05413	5.47188			0.05413	7.13438					0.05413	3.37719			0.056	6.38312
0.09114	36.3259			0.05366	12.8167				0.05425	17.5175			0.05625	28.952				0.05419	3.38344			0.05413	5.47813			0.05413	7.14063					0.05419	3.38344			0.05613	6.40062
0.0912	36.3233			0.05373	12.8245				0.05438	17.5374			0.05638	29.0025				0.05423	3.38344			0.05425	5.48438			0.05425	7.15313					0.05423	3.38344			0.05613	6.40937
0.09126	36.3754			0.05379	12.8324				0.05438	17.5573			0.05638	29.053				0.0543	3.38344			0.05425	5.49063			0.05425	7.16563					0.0543	3.38344			0.05613	6.40937
0.09134	36.3754			0.05383	12.8402				0.0545	17.5972			0.0565	29.1035				0.05438	3.38938			0.05438	5.49688			0.05438	7.17813					0.05438	3.38938			0.05625	6.40937
0.0914	36.3754			0.0539	12.848				0.0545	17.5972			0.0565	29.154				0.05444	3.39563			0.05438	5.50313			0.05438	7.19063					0.05444	3.39563			0.05638	6.41812
0.09146	36.3754			0.05395	12.8559				0.05463	17.5972			0.05663	29.1667				0.0545	3.39563			0.0545	5.51563			0.0545	7.20313					0.0545	3.39563			0.05638	6.41812
0.0915	36.3754			0.05401	12.8637				0.05463	17.6171			0.05663	29.1919				0.05459	3.39563			0.0545	5.51563			0.0545	7.21563					0.05459	3.39563			0.0565	6.42687
0.09156	36.4275			0.05408	12.8715				0.05475	17.6371			0.05675	29.2172				0.05465	3.40188			0.05463	5.51563			0.05463	7.21875					0.05465	3.40188			0.0565	6.43562
0.09163	36.4249			0.05414	12.8793				0.05488	17.6371			0.05675	29.2424				0.05471	3.40156			0.05463	5.52188			0.05463	7.225					0.05471	3.40156			0.05663	6.44438
0.09169	36.4249			0.05423	12.8872				0.05488	17.657			0.05688	29.2929				0.05475	3.40156			0.05475	5.52813			0.05475	7.23125					0.05475	3.40156			0.05663	6.46188
0.09175	36.477			0.05429	12.895				0.05488	17.677			0.05688	29.3182				0.05481	3.40813			0.05488	5.52813			0.05488	7.2375					0.05481	3.40813			0.05675	6.47063
0.09183	36.477			0.05435	12.9028				0.055	17.6969			0.057	29.3687				0.0549	3.40781			0.05488	5.53438			0.05488	7.25					0.0549	3.40781			0.05675	6.47063
0.09188	36.477			0.05439	12.9107				0.05513	17.7169			0.05713	29.3939				0.05495	3.40781			0.05488	5.54063			0.05488	7.25625					0.05495	3.40781			0.05688	6.47938
0.09194	36.477			0.05445	12.9185				0.05513	17.7368			0.05713	29.4444				0.05503	3.40781			0.055	5.54688			0.055	7.26875					0.05503	3.40781			0.05688	6.47938
0.09201	36.477			0.05451	12.9263				0.05525	17.7567			0.05725	29.4444				0.05511	3.41406			0.05513	5.55313			0.05513	7.275					0.05511	3.41406			0.057	6.48813
0.09209	36.477			0.05458	12.9341				0.05525	17.7567			0.05725	29.4697				0.05515	3.41406			0.05513	5.55938			0.05513	7.2875					0.05515	3.41406			0.05713	6.48813
0.09213	36.477			0.05464	12.942				0.05538	17.7567			0.05738	29.4949				0.0552	3.42			0.05525	5.56563			0.05525	7.2875					0.0552	3.42			0.05713	6.47938
0.09219	36.477			0.05471	12.9498				0.05538	17.7567			0.05738	29.5454				0.05526	3.42			0.05525	5.56563			0.05525	7.29375					0.05526	3.42			0.05725	6.47063
0.09225	36.477			0.05476	12.9576				0.0555	17.7567			0.0575	29.6212				0.05533	3.42625			0.05538	5.56563			0.05538	7.3					0.05533	3.42625			0.05725	6.46188
0.09233	36.477			0.05481	12.9654				0.0555	17.7567			0.0575	29.6212				0.0554	3.4325			0.05538	5.56563			0.05538	7.3125					0.0554	3.4325			0.05738	6.46188
0.0924	36.477			0.05489	12.9732				0.05563	17.7767			0.05763	29.6465				0.05548	3.43219			0.0555	5.56563			0.0555	7.33125					0.05548	3.43219			0.05738	6.47063
0.09246	36.378			0.05495	12.981				0.05575	17.7767			0.05763	29.6717				0.05554	3.43219			0.0555	5.56563			0.0555	7.33125					0.05554	3.43219			0.0575	6.47063
0.09253	36.3754			0.05504	12.9889				0.05575	17.7966			0.05775	29.697				0.05558	3.43219			0.05563	5.57188			0.05563	7.3375					0.05558	3.43219			0.0575	6.47063
0.09256	36.3233			0.0551	12.9967				0.05588	17.8165			0.05788	29.7222				0.05564	3.43875			0.05575	5.57188			0.05575	7.34375					0.05564	3.43875			0.05763	6.47938
0.09265	36.2738			0.05516	13.0045				0.05588	17.8165			0.05788	29.7475				0.0557	3.43844			0.05575	5.57813			0.05575	7.35					0.0557	3.43844			0.05763	6.48813
0.09271	36.2712			0.0552	13.0124				0.056	17.8365			0.058	29.7854				0.05576	3.43844			0.05588	5.58438			0.05588	7.35625					0.05576	3.43844			0.05775	6.50563
0.09279	36.2712			0.05529	13.0202				0.056	17.8365			0.058	29.8106				0.05583	3.44469			0.05588	5.58438			0.05588	7.3625					0.05583	3.44469			0.05775	6.51438
0.09285	36.2712			0.05535	13.028				0.05613	17.8365			0.05813	29.8106				0.0559	3.45094			0.056	5.59063			0.056	7.37188					0.0559	3.45094			0.05788	6.51438
0.09291	36.3233			0.05541	13.0358				0.05613	17.8564			0.05813	29.8359				0.05595	3.45063			0.056	5.59063			0.056	7.37813					0.05595	3.45063			0.058	6.52313
0.09298	36.3233			0.05545	13.0436				0.05625	17.8564			0.05825	29.8611				0.05601	3.45719			0.05613	5.59063			0.05613	7.37813					0.05601	3.45719			0.058	6.53188
0.09304	36.3754			0.05555	13.0514				0.05625	17.8764			0.05825	29.8864				0.0561	3.45688			0.05613	5.59688			0.05613	7.38438					0.0561	3.45688			0.05813	6.54938
0.09311	36.3754			0.05558	13.0592				0.05638	17.8764			0.05838	29.9116				0.05618	3.45688			0.05625	5.59688			0.05625	7.39063					0.05618	3.45688			0.05813	6.55375
0.0932	36.3754			0.05563	13.067				0.05638	17.8963			0.05838	29.9369				0.05625	3.45688			0.05625	5.60313			0.05625	7.39688					0.05625	3.45688			0.05825	6.5625
0.09323	36.3754			0.0557	13.0748				0.0565	17.9163			0.0585	29.9621				0.0563	3.46313			0.05638	5.60313			0.05638	7.40313					0.0563	3.46313			0.05825	6.57125
0.09329	36.4249			0.05576	13.0826				0.0565	17.9163			0.0585	29.9874				0.05638	3.46906			0.05638	5.60938			0.05638	7.40938					0.05638	3.46906			0.05838	6.58
0.09335	36.4249			0.05583	13.0903				0.05663	17.9362			0.05863	29.9874				0.05646	3.47531			0.0565	5.61563			0.0565	7.41563					0.05646	3.47531			0.05838	6.58875
0.09341	36.477			0.05588	13.098				0.05663	17.9561			0.05863	30.0126				0.0565	3.47531			0.0565	5.61563			0.0565	7.42188					0.0565	3.47531			0.0585	6.60625
0.0935	36.477			0.05594	13.1058				0.05675	17.9761			0.05875	30.0126				0.05655	3.48156			0.05663	5.62188			0.05663	7.42188					0.05655	3.48156			0.0585	6.615
0.09356	36.477			0.05601	13.1135				0.05675	17.986			0.05888	30.0126				0.05663	3.48125			0.05663	5.62813			0.05663	7.42813					0.05663	3.48125			0.05862	6.615
0.09363	36.477			0.05609	13.1212				0.05688	17.986			0.05888	29.9621				0.05669	3.48781			0.05675	5.63438			0.05675	7.42813					0.05669	3.48781			0.05862	6.62375
0.09366	36.477			0.05616	13.1288				0.05688	18.006			0.059	29.8864				0.05675	3.4875			0.05675	5.6375			0.05675	7.42813					0.05675	3.4875			0.05875	6.62375
0.09375	36.477			0.05621	13.1365				0.057	18.0259			0.059	29.7475				0.05683	3.49375			0.05688	5.6375			0.05688	7.41563					0.05683	3.49375			0.05875	6.6325
0.09381	36.477			0.05626	13.1442				0.057	18.0459			0.05913	29.7222				0.05689	3.49375			0.05688	5.64375			0.05688	7.39688					0.05689	3.49375			0.05887	6.64125
0.09388	36.477			0.05633	13.1518				0.05713	18.0459			0.05913	29.7222				0.05694	3.5			0.057	5.65			0.057	7.3625					0.05694	3.5			0.059	6.65
0.09391	36.5291			0.05639	13.1594				0.05713	18.0658			0.05925	29.798				0.05699	3.49969			0.057	5.65625			0.057	7.35625					0.05699	3.49969			0.059	6.65875
0.09401	36.5291			0.05644	13.167				0.05725	18.0658			0.05938	29.8106				0.05708	3.49969			0.05713	5.65625			0.05713	7.35625					0.05708	3.49969			0.05912	6.6675
0.09404	36.5291			0.05651	13.1746				0.05725	18.0857			0.05938	29.8359				0.05714	3.50594			0.05713	5.6625			0.05713	7.375					0.05714	3.50594			0.05912	6.67625
0.09409	36.5786			0.05659	13.1822				0.05738	18.0857			0.0595	29.8359				0.05719	3.51219			0.05725	5.6625			0.05725	7.37813					0.05719	3.51219			0.05925	6.685
0.09416	36.5291			0.05664	13.1898				0.05738	18.1057			0.0595	29.7727				0.05725	3.51188			0.05725	5.66875			0.05725	7.38438					0.05725	3.51188			0.05925	6.685
0.09425	36.5291			0.05669	13.1973				0.0575	18.1057			0.05963	29.6212				0.05733	3.51844			0.05738	5.66875			0.05738	7.38438					0.05733	3.51844			0.05937	6.69375
0.09429	36.5291			0.05675	13.2048				0.0575	18.1057			0.05963	29.4444				0.05738	3.51813			0.05738	5.675			0.05738	7.36875					0.05738	3.51813			0.05937	6.69375
0.09435	36.5291			0.05683	13.2123				0.05763	18.1057			0.05975	29.2929				0.05745	3.51813			0.0575	5.675			0.0575	7.33125					0.05745	3.51813			0.0595	6.7025
0.09441	36.4796			0.05688	13.2198				0.05763	18.1057			0.05975	29.1667				0.05755	3.51813			0.0575	5.675			0.0575	7.2875					0.05755	3.51813			0.0595	6.72
0.09449	36.477			0.05694	13.2273				0.05775	18.1256			0.05988	29.1667				0.05758	3.51219			0.05763	5.675			0.05763	7.25					0.05758	3.51219			0.05962	6.72875
0.09456	36.477			0.057	13.2348				0.05775	18.1256			0.06	29.2424				0.05763	3.51188			0.05763	5.675			0.05763	7.21875					0.05763	3.51188			0.05975	6.7375
0.09463	36.477			0.05708	13.2422				0.05788	18.1456			0.06	29.3182				0.0577	3.50594			0.05775	5.68125			0.05775	7.21875					0.0577	3.50594			0.05975	6.74625
0.09469	36.477			0.05714	13.2497				0.05788	18.1655			0.06013	29.3939				0.05779	3.50594			0.05775	5.68125			0.05775	7.2375					0.05779	3.50594			0.05987	6.74625
0.09473	36.477			0.0572	13.2571				0.058	18.1854			0.06013	29.5202				0.05783	3.50594			0.05788	5.6875			0.05788	7.25625					0.05783	3.50594			0.05987	6.755
0.09479	36.5291			0.05725	13.2645				0.058	18.1854			0.06025	29.596				0.05788	3.50594			0.05788	5.69375			0.05788	7.275					0.05788	3.50594			0.06	6.755
0.09485	36.5291			0.05733	13.2719				0.05813	18.2054			0.06025	29.6465				0.05795	3.50594			0.058	5.7			0.058	7.30625					0.05795	3.50594			0.06	6.76375
0.0949	36.5812			0.05739	13.2792				0.05813	18.2253			0.06038	29.6717				0.05803	3.50594			0.058	5.7			0.058	7.325					0.05803	3.50594			0.06012	6.76813
0.09498	36.5786			0.05745	13.2866				0.05825	18.2253			0.06038	29.7475				0.0581	3.50594			0.05813	5.70625			0.05813	7.3375					0.0581	3.50594			0.06012	6.77688
0.09506	36.5786			0.0575	13.294				0.05838	18.2453			0.0605	29.7854				0.05816	3.50594			0.05813	5.7125			0.05813	7.34375					0.05816	3.50594			0.06025	6.77688
0.0951	36.5786			0.05756	13.3013				0.05838	18.2453			0.0605	29.8106				0.05823	3.51219			0.05825	5.7125			0.05825	7.3625					0.05823	3.51219			0.06025	6.78562
0.09515	36.5786			0.05764	13.3086				0.0585	18.2652			0.06063	29.8359				0.05826	3.51188			0.05838	5.71875			0.05838	7.37188					0.05826	3.51188			0.06037	6.79437
0.09523	36.5786			0.05771	13.3159				0.0585	18.2652			0.06075	29.8864				0.05833	3.51813			0.05838	5.71875			0.05838	7.37813					0.05833	3.51813			0.06037	6.80312
0.09531	36.5786			0.05779	13.3232				0.05863	18.2652			0.06075	29.9116				0.05839	3.52438			0.0585	5.725			0.0585	7.38438					0.05839	3.52438			0.0605	6.80312
0.09534	36.5786			0.05786	13.3305				0.05863	18.2652			0.06088	29.9369				0.05844	3.52438			0.0585	5.725			0.0585	7.39688					0.05844	3.52438			0.06062	6.81187
0.0954	36.6333			0.0579	13.3377				0.05875	18.2652			0.06088	29.9369				0.05851	3.53063			0.05863	5.725			0.05863	7.40313					0.05851	3.53063			0.06062	6.82062
0.09548	36.6307			0.05796	13.345				0.05875	18.2652			0.061	29.9621				0.05858	3.53656			0.05863	5.725			0.05863	7.40938					0.05858	3.53656			0.06075	6.82937
0.09554	36.6307			0.05801	13.3522				0.05888	18.2652			0.061	29.9874				0.05864	3.53656			0.05875	5.725			0.05875	7.40938					0.05864	3.53656			0.06075	6.82937
0.0956	36.6307			0.05809	13.3594				0.05888	18.2652			0.06113	30.0126				0.05871	3.54281			0.05875	5.725			0.05875	7.41563					0.05871	3.54281			0.06087	6.83812
0.09566	36.5786			0.05815	13.3666				0.059	18.2652			0.06113	30.0379				0.05878	3.5425			0.05888	5.725			0.05888	7.42188					0.05878	3.5425			0.06087	6.84687
0.09571	36.5786			0.05823	13.3738				0.059	18.2851			0.06125	30.0379				0.05883	3.54875			0.05888	5.725			0.05888	7.42813					0.05883	3.54875			0.061	6.85562
0.09579	36.5786			0.05828	13.381				0.05913	18.2851			0.06125	30.0631				0.05888	3.54875			0.059	5.725			0.059	7.43438					0.05888	3.54875			0.061	6.85562
0.09586	36.5786			0.05833	13.3882				0.05925	18.3051			0.06138	30.0631				0.05896	3.555			0.059	5.73125			0.059	7.43438					0.05896	3.555			0.06112	6.86437
0.09591	36.5786			0.0584	13.3954				0.05925	18.3051			0.06138	30.0631				0.05904	3.555			0.05913	5.73125			0.05913	7.44063					0.05904	3.555			0.06125	6.88188
0.09596	36.5786			0.05846	13.4026				0.05938	18.325			0.0615	30.0631				0.05913	3.555			0.05925	5.7375			0.05925	7.44063					0.05913	3.555			0.06125	6.88188
0.09604	36.5786			0.05853	13.4098				0.05938	18.325			0.0615	30.0631				0.0592	3.56094			0.05925	5.7375			0.05925	7.44063					0.0592	3.56094			0.06137	6.89063
0.09611	36.6333			0.05858	13.417				0.0595	18.345			0.06163	30.0884				0.05926	3.56719			0.05938	5.74375			0.05938	7.44063					0.05926	3.56719			0.06137	6.89063
0.09619	36.6307			0.05865	13.4242				0.0595	18.3649			0.06163	30.0884				0.05931	3.56719			0.05938	5.74375			0.05938	7.44063					0.05931	3.56719			0.0615	6.89938
0.09625	36.6802			0.05871	13.4314				0.05963	18.3849			0.06175	30.1136				0.05938	3.56719			0.0595	5.75			0.0595	7.44688					0.05938	3.56719			0.0615	6.89938
0.0963	36.6802			0.05878	13.4386				0.05963	18.4048			0.06188	30.1136				0.05946	3.56719			0.0595	5.75625			0.0595	7.44688					0.05946	3.56719			0.06162	6.89938
0.09635	36.7323			0.05883	13.4458				0.05975	18.4048			0.06188	30.1136				0.05953	3.57344			0.05963	5.7625			0.05963	7.45313					0.05953	3.57344			0.06162	6.90813
0.09643	36.7323			0.05889	13.453				0.05975	18.4247			0.062	30.1136				0.05959	3.57344			0.05963	5.76875			0.05963	7.45313					0.05959	3.57344			0.06175	6.91688
0.0965	36.7844			0.05896	13.4602				0.05988	18.4447			0.062	30.1389				0.05964	3.57969			0.05975	5.76875			0.05975	7.45313					0.05964	3.57969			0.06175	6.91688
0.09655	36.7844			0.05903	13.4674				0.06	18.4447			0.06213	30.1641				0.05971	3.57938			0.05975	5.775			0.05975	7.45313					0.05971	3.57938			0.06187	6.92563
0.09661	36.7844			0.05909	13.4746				0.06	18.4646			0.06213	30.1641				0.05978	3.57938			0.05988	5.78125			0.05988	7.45938					0.05978	3.57938			0.06187	6.93438
0.0967	36.7844			0.05914	13.4818				0.06013	18.4845			0.06225	30.1894				0.05984	3.58563			0.06	5.78125			0.06	7.46563					0.05984	3.58563			0.062	6.93438
0.09676	36.8365			0.05921	13.489				0.06013	18.4746			0.06225	30.2146				0.05989	3.59188			0.06	5.7875			0.06	7.46563					0.05989	3.59188			0.062	6.94313
0.09681	36.8339			0.05928	13.4962				0.06025	18.4945			0.06238	30.2399				0.05995	3.59156			0.06013	5.79375			0.06013	7.47188					0.05995	3.59156			0.06213	6.95188
0.09689	36.886			0.05934	13.5034				0.06025	18.4945			0.06238	30.2651				0.06003	3.59156			0.06013	5.79063			0.06013	7.47813					0.06003	3.59156			0.06225	6.95188
0.09696	36.886			0.05939	13.5107				0.06038	18.5145			0.0625	30.2651				0.06009	3.59813			0.06025	5.79688			0.06025	7.48438					0.06009	3.59813			0.06225	6.96063
0.09704	36.938			0.05945	13.5179				0.06038	18.5145			0.06263	30.2651				0.06015	3.60438			0.06025	5.79688			0.06025	7.49063					0.06015	3.60438			0.06238	6.96063
0.09709	36.9355			0.05953	13.5251				0.0605	18.5344			0.06263	30.2651				0.06025	3.61031			0.06038	5.80313			0.06038	7.49063					0.06025	3.61031			0.06238	6.96063
0.09715	36.9355			0.05961	13.5324				0.0605	18.5543			0.06275	30.2651				0.06028	3.61			0.06038	5.80313			0.06038	7.49063					0.06028	3.61			0.0625	6.96938
0.09724	36.9355			0.05968	13.5396				0.06063	18.5743			0.06275	30.2904				0.06033	3.61625			0.0605	5.80938			0.0605	7.49063					0.06033	3.61625			0.0625	6.96938
0.0973	36.9355			0.05974	13.5468				0.06063	18.5743			0.06288	30.3157				0.0604	3.61625			0.0605	5.81563			0.0605	7.49063					0.0604	3.61625			0.06263	6.97813
0.09736	36.9355			0.0598	13.5541				0.06075	18.5942			0.06288	30.3662				0.06046	3.61625			0.06063	5.82188			0.06063	7.49688					0.06046	3.61625			0.06263	6.98688
0.09743	36.9355			0.05988	13.5613				0.06088	18.5942			0.06288	30.3914				0.06053	3.6225			0.06063	5.82188			0.06063	7.50313					0.06053	3.6225			0.06275	6.99125
0.09753	36.9875			0.05994	13.5686				0.06088	18.6341			0.063	30.3914				0.06058	3.62219			0.06075	5.82813			0.06075	7.51563					0.06058	3.62219			0.06288	7
0.09755	36.9875			0.06	13.5758				0.061	18.654			0.06313	30.4419				0.06065	3.62875			0.06088	5.82813			0.06088	7.52188					0.06065	3.62875			0.06288	7.00875
0.0976	36.9875			0.06004	13.583				0.061	18.654			0.06313	30.4293				0.06071	3.62844			0.06088	5.84063			0.06088	7.52188					0.06071	3.62844			0.063	7.00875
0.09768	36.9875			0.06011	13.5903				0.06113	18.674			0.06325	30.4546				0.0608	3.62844			0.061	5.84688			0.061	7.53438					0.0608	3.62844			0.063	7.0175
0.09775	36.9875			0.06016	13.5975				0.06113	18.6939			0.06325	30.4798				0.06086	3.63469			0.061	5.84688			0.061	7.53125					0.06086	3.63469			0.06313	7.02625
0.09783	37.0422			0.06023	13.6048				0.06125	18.7139			0.06338	30.5051				0.06091	3.63469			0.06113	5.85313			0.06113	7.5375					0.06091	3.63469			0.06313	7.035
0.09789	37.0396			0.06029	13.612				0.06125	18.7139			0.06338	30.5303				0.06096	3.63469			0.06113	5.85938			0.06113	7.54375					0.06096	3.63469			0.06325	7.04375
0.09795	37.0891			0.06036	13.6192				0.06138	18.7338			0.0635	30.5303				0.06104	3.63469			0.06125	5.86563			0.06125	7.55					0.06104	3.63469			0.06325	7.04375
0.09799	37.1412			0.06044	13.6265				0.06138	18.7537			0.0635	30.5556				0.06109	3.64094			0.06125	5.86563			0.06125	7.55625					0.06109	3.64094			0.06338	7.0525
0.09805	37.1412			0.0605	13.6337				0.0615	18.7537			0.06363	30.5808				0.06114	3.64063			0.06138	5.87188			0.06138	7.55625					0.06114	3.64063			0.06338	7.07
0.0981	37.1933			0.06056	13.641				0.0615	18.7737			0.06363	30.6061				0.06121	3.64063			0.06138	5.87813			0.06138	7.5625					0.06121	3.64063			0.0635	7.07
0.09818	37.1907			0.0606	13.6482				0.06163	18.7737			0.06375	30.6061				0.06128	3.64063			0.0615	5.87813			0.0615	7.56875					0.06128	3.64063			0.0635	7.07875
0.09824	37.1907			0.06069	13.6554				0.06163	18.7737			0.06375	30.6061				0.06134	3.64719			0.0615	5.88438			0.0615	7.575					0.06134	3.64719			0.06363	7.0875
0.09834	37.1907			0.06075	13.6627				0.06175	18.7737			0.06388	30.6061				0.06141	3.64688			0.06163	5.88438			0.06163	7.575					0.06141	3.64688			0.06363	7.09625
0.09836	37.1907			0.06081	13.6699				0.06175	18.8136			0.064	30.6313				0.06149	3.65313			0.06163	5.88438			0.06163	7.575					0.06149	3.65313			0.06375	7.105
0.09841	37.1907			0.06085	13.6772				0.06188	18.8136			0.064	30.6313				0.06155	3.65313			0.06175	5.88438			0.06175	7.575					0.06155	3.65313			0.06388	7.105
0.09849	37.1907			0.06093	13.6845				0.06188	18.8335			0.06413	30.6566				0.06163	3.65313			0.06175	5.89688			0.06175	7.58125					0.06163	3.65313			0.06388	7.1225
0.09855	37.1907			0.06098	13.6917				0.062	18.8534			0.06413	30.6566				0.06169	3.65906			0.06188	5.89688			0.06188	7.58125					0.06169	3.65906			0.064	7.13125
0.09861	37.2454			0.06103	13.699				0.06213	18.8534			0.06425	30.6566				0.06175	3.66563			0.06188	5.90313			0.06188	7.5875					0.06175	3.66563			0.064	7.14
0.09866	37.2975			0.0611	13.7063				0.06213	18.8534			0.06425	30.6566				0.0618	3.66531			0.062	5.90938			0.062	7.5875					0.0618	3.66531			0.06413	7.14875
0.09873	37.3444			0.06116	13.7136				0.06225	18.8734			0.06438	30.6313				0.06185	3.66531			0.06213	5.90938			0.06213	7.5875					0.06185	3.66531			0.06413	7.1575
0.0988	37.3965			0.06123	13.721				0.06225	18.8734			0.06438	30.6313				0.06193	3.66531			0.06213	5.90938			0.06213	7.5875					0.06193	3.66531			0.06425	7.16625
0.09886	37.3965			0.0613	13.7283				0.06238	18.8933			0.0645	30.6061				0.062	3.66531			0.06225	5.91563			0.06225	7.58125					0.062	3.66531			0.06425	7.16625
0.09894	37.3965			0.06138	13.7356				0.06238	18.8933			0.06463	30.6313				0.06204	3.67125			0.06225	5.91563			0.06225	7.58125					0.06204	3.67125			0.06438	7.175
0.09901	37.3965			0.06141	13.743				0.0625	18.9133			0.06463	30.6313				0.06214	3.67125			0.06238	5.92188			0.06238	7.575					0.06214	3.67125			0.06438	7.18375
0.09905	37.3965			0.0615	13.7504				0.0625	18.9133			0.06475	30.6566				0.06218	3.67125			0.06238	5.92188			0.06238	7.58125					0.06218	3.67125			0.0645	7.1925
0.09914	37.3965			0.06156	13.7578				0.06263	18.9332			0.06475	30.6566				0.06228	3.66563			0.0625	5.92813			0.0625	7.58125					0.06228	3.66563			0.0645	7.1925
0.09918	37.3965			0.06163	13.7652				0.06263	18.9332			0.06488	30.6566				0.06234	3.65906			0.0625	5.92813			0.0625	7.5875					0.06234	3.65906			0.06463	7.20125
0.09923	37.3965			0.06166	13.7726				0.06275	18.9332			0.06488	30.6566				0.06241	3.65906			0.06263	5.93438			0.06263	7.5875					0.06241	3.65906			0.06475	7.20125
0.0993	37.3965			0.06174	13.7801				0.06275	18.9332			0.065	30.6566				0.06248	3.65313			0.06263	5.93438			0.06263	7.5875					0.06248	3.65313			0.06475	7.21
0.09936	37.3965			0.06179	13.7876				0.06288	18.9332			0.065	30.6566				0.06254	3.65313			0.06275	5.93438			0.06275	7.5875					0.06254	3.65313			0.06488	7.21875
0.09945	37.4486			0.06184	13.7951				0.06288	18.9531			0.06513	30.6566				0.06259	3.65313			0.06275	5.93438			0.06275	7.5875					0.06259	3.65313			0.06488	7.21438
0.09951	37.4486			0.06191	13.8026				0.063	18.9531			0.06513	30.6818				0.06265	3.65313			0.06288	5.93438			0.06288	7.5875					0.06265	3.65313			0.065	7.23187
0.09958	37.4486			0.06198	13.8101				0.063	18.9631			0.06525	30.6818				0.06271	3.65313			0.06288	5.94063			0.06288	7.5875					0.06271	3.65313			0.065	7.24062
0.09961	37.4486			0.06204	13.8177				0.06313	18.9631			0.06525	30.7071				0.06276	3.65313			0.063	5.94063			0.063	7.59375					0.06276	3.65313			0.06513	7.24062
0.09966	37.4486			0.06209	13.8253				0.06325	18.983			0.06538	30.7323				0.06284	3.65938			0.063	5.94375			0.063	7.59375					0.06284	3.65938			0.06513	7.24937
0.09973	37.4486			0.06216	13.833				0.06325	18.983			0.06538	30.7323				0.0629	3.65906			0.06313	5.94375			0.06313	7.6					0.0629	3.65906			0.06525	7.25812
0.09979	37.4486			0.06223	13.8406				0.06325	19.003			0.0655	30.7576				0.06296	3.66531			0.06325	5.95			0.06325	7.60625					0.06296	3.66531			0.06525	7.25812
0.09986	37.4486			0.06228	13.8483				0.06338	19.0229			0.06563	30.7576				0.06304	3.66531			0.06325	5.95			0.06325	7.60625					0.06304	3.66531			0.06538	7.25812
0.09993	37.3965			0.06234	13.856				0.06338	19.0229			0.06563	30.7576				0.0631	3.66531			0.06325	5.95625			0.06325	7.6125					0.0631	3.66531			0.0655	7.26687
0.09999	37.3965			0.06241	13.8637				0.0635	19.0429			0.06575	30.7828				0.06315	3.67125			0.06338	5.9625			0.06338	7.6125					0.06315	3.67125			0.0655	7.26687
0.10004	37.3444			0.06248	13.8715				0.06363	19.0628			0.06575	30.8081				0.06323	3.67781			0.06338	5.9625			0.06338	7.6125					0.06323	3.67781			0.0655	7.27562
0.10011	37.3444			0.06254	13.8793				0.06363	19.0628			0.06588	30.8333				0.06329	3.68375			0.0635	5.96875			0.0635	7.61875					0.06329	3.68375			0.06563	7.27562
0.10019	37.2949			0.0626	13.8871				0.06363	19.0628			0.06588	30.8586				0.06335	3.68375			0.06363	5.975			0.06363	7.625					0.06335	3.68375			0.06575	7.27562
0.10025	37.2454			0.06265	13.8949				0.06375	19.0828			0.066	30.8838				0.0634	3.68969			0.06363	5.975			0.06363	7.63125					0.0634	3.68969			0.06575	7.27562
0.10031	37.2428			0.06273	13.9027				0.06388	19.0828			0.066	30.9091				0.06346	3.68969			0.06363	5.975			0.06363	7.6375					0.06346	3.68969			0.06588	7.27562
0.10038	37.1933			0.06279	13.9106				0.06388	19.1027			0.06613	30.9091				0.06351	3.68969			0.06375	5.98125			0.06375	7.64375					0.06351	3.68969			0.06588	7.28437
0.10043	37.1907			0.06285	13.9185				0.06388	19.1027			0.06613	30.9091				0.06358	3.69625			0.06388	5.98125			0.06388	7.65					0.06358	3.69625			0.066	7.28437
0.10048	37.1907			0.0629	13.9264				0.064	19.1226			0.06625	30.9343				0.06364	3.69594			0.06388	5.9875			0.06388	7.65					0.06364	3.69594			0.066	7.29312
0.10054	37.1438			0.06298	13.9343				0.06413	19.1426			0.06638	30.9343				0.0637	3.70219			0.06388	5.9875			0.06388	7.65					0.0637	3.70219			0.06613	7.30187
0.1006	37.0917			0.06305	13.9422				0.06413	19.1625			0.06638	30.9849				0.06376	3.70844			0.064	5.99375			0.064	7.65625					0.06376	3.70844			0.06613	7.31062
0.10066	36.938			0.06309	13.9502				0.06425	19.1824			0.0665	31.0101				0.06384	3.70813			0.06413	6			0.06413	7.65625					0.06384	3.70813			0.06625	7.31062
0.10074	36.8339			0.06315	13.9582				0.06425	19.1824			0.0665	31.0354				0.06391	3.71438			0.06413	6.00625			0.06413	7.66875					0.06391	3.71438			0.06638	7.31062
0.10079	36.7323			0.06321	13.9662				0.06438	19.2024			0.06663	31.0354				0.06395	3.72063			0.06425	6.0125			0.06425	7.675					0.06395	3.72063			0.06638	7.31938
0.10085	36.6307			0.06329	13.9742				0.06438	19.2024			0.06663	31.0606				0.06401	3.72031			0.06425	6.0125			0.06425	7.68125					0.06401	3.72031			0.0665	7.32813
0.10093	36.5786			0.06335	13.9823				0.0645	19.2024			0.06675	31.0606				0.06408	3.72656			0.06438	6.01875			0.06438	7.68125					0.06408	3.72656			0.0665	7.33688
0.101	36.5786			0.06343	13.9903				0.0645	19.2024			0.06675	31.0606				0.06414	3.73281			0.06438	6.01875			0.06438	7.6875					0.06414	3.73281			0.06663	7.34563
0.10104	36.5786			0.06351	13.9984				0.06463	19.2223			0.06688	31.0732				0.0642	3.73875			0.0645	6.01875			0.0645	7.6875					0.0642	3.73875			0.06663	7.34563
0.1011	36.5786			0.06358	14.0065				0.06463	19.2223			0.06688	31.0985				0.06428	3.73875			0.0645	6.01875			0.0645	7.6875					0.06428	3.73875			0.06675	7.34563
0.10118	36.6333			0.06366	14.0147				0.06475	19.2423			0.067	31.0985				0.06435	3.73875			0.06463	6.025			0.06463	7.69063					0.06435	3.73875			0.06675	7.35438
0.10125	36.6307			0.06373	14.0228				0.06475	19.2423			0.067	31.0985				0.06443	3.73875			0.06463	6.025			0.06463	7.69688					0.06443	3.73875			0.06688	7.36313
0.10129	36.6307			0.06379	14.031				0.06488	19.2622			0.06713	31.0985				0.06449	3.745			0.06475	6.03125			0.06475	7.69688					0.06449	3.745			0.06688	7.36313
0.10135	36.6802			0.06383	14.0391				0.06488	19.2622			0.06725	31.1237				0.06456	3.745			0.06475	6.03125			0.06475	7.69688					0.06456	3.745			0.067	7.37188
0.10141	36.6802			0.06389	14.0473				0.065	19.2822			0.06725	31.1237				0.0646	3.75125			0.06488	6.0375			0.06488	7.69688					0.0646	3.75125			0.067	7.38063
0.10148	36.6802			0.06395	14.0555				0.065	19.3021			0.06738	31.1237				0.06465	3.75094			0.06488	6.0375			0.06488	7.70313					0.06465	3.75094			0.06713	7.39813
0.10155	36.7323			0.064	14.0637				0.06513	19.3021			0.06738	31.1237				0.06473	3.75094			0.065	6.04375			0.065	7.70313					0.06473	3.75094			0.06713	7.40688
0.10163	36.7844			0.06408	14.072				0.06513	19.322			0.0675	31.149				0.06479	3.75094			0.065	6.05			0.065	7.70313					0.06479	3.75094			0.06725	7.40688
0.10168	36.7844			0.06415	14.0802				0.06525	19.322			0.0675	31.149				0.06485	3.75094			0.06513	6.05			0.06513	7.70313					0.06485	3.75094			0.06738	7.41563
0.10175	36.7844			0.0642	14.0884				0.06525	19.322			0.06763	31.1742				0.06493	3.75719			0.06513	6.05625			0.06513	7.70938					0.06493	3.75719			0.06738	7.42438
0.10183	36.8365			0.06425	14.0967				0.06538	19.342			0.06763	31.1995				0.065	3.75719			0.06525	6.05625			0.06525	7.70938					0.065	3.75719			0.0675	7.43313
0.10189	36.8339			0.06433	14.1049				0.06538	19.342			0.06775	31.2248				0.06504	3.76344			0.06525	6.05625			0.06525	7.71563					0.06504	3.76344			0.0675	7.43313
0.10198	36.8339			0.0644	14.1132				0.0655	19.3619			0.06788	31.2248				0.06509	3.76344			0.06538	6.0625			0.06538	7.72188					0.06509	3.76344			0.06763	7.4375
0.10203	36.886			0.06446	14.1215				0.0655	19.3619			0.06788	31.2248				0.06515	3.76344			0.06538	6.0625			0.06538	7.72813					0.06515	3.76344			0.06763	7.44625
0.10211	36.886			0.06454	14.1297				0.06563	19.3619			0.06788	31.1995				0.06523	3.76344			0.0655	6.06875			0.0655	7.72813					0.06523	3.76344			0.06775	7.44625
0.10214	36.886			0.06459	14.138				0.06563	19.3819			0.068	31.1995				0.06531	3.76344			0.0655	6.06875			0.0655	7.72813					0.06531	3.76344			0.06775	7.455
0.1022	36.886			0.06464	14.1463				0.06575	19.3819			0.06813	31.1995				0.06539	3.76969			0.06563	6.06875			0.06563	7.72188					0.06539	3.76969			0.06788	7.455
0.10228	36.886			0.0647	14.1546				0.06575	19.4018			0.06813	31.1995				0.06545	3.76938			0.06563	6.075			0.06563	7.72188					0.06545	3.76938			0.068	7.4725
0.10235	36.886			0.06478	14.1629				0.06588	19.4217			0.06825	31.1995				0.06551	3.77563			0.06575	6.075			0.06575	7.72188					0.06551	3.77563			0.068	7.4725
0.10239	36.938			0.06486	14.1713				0.06588	19.4417			0.06825	31.2248				0.06555	3.77563			0.06575	6.08125			0.06575	7.72188					0.06555	3.77563			0.068	7.48125
0.10245	36.9875			0.0649	14.1796				0.066	19.4417			0.06838	31.2248				0.06565	3.77563			0.06588	6.0875			0.06588	7.72188					0.06565	3.77563			0.06813	7.48125
0.10251	36.9875			0.06498	14.1879				0.066	19.4417			0.06838	31.25				0.06568	3.77563			0.06588	6.09375			0.06588	7.72813					0.06568	3.77563			0.06825	7.48125
0.10259	36.9875			0.06505	14.1963				0.06613	19.4417			0.0685	31.25				0.06573	3.78188			0.066	6.09375			0.066	7.72813					0.06573	3.78188			0.06825	7.49
0.10266	36.9875			0.0651	14.2046				0.06613	19.4616			0.0685	31.2752				0.0658	3.78156			0.066	6.09375			0.066	7.73438					0.0658	3.78156			0.06838	7.49875
0.10273	36.9875			0.06518	14.213				0.06625	19.4616			0.06863	31.2752				0.06586	3.78156			0.06613	6.09375			0.06613	7.73438					0.06586	3.78156			0.06838	7.5075
0.1028	37.0396			0.06525	14.2213				0.06625	19.4616			0.06863	31.2752				0.06595	3.78813			0.06613	6.1			0.06613	7.74063					0.06595	3.78813			0.0685	7.5075
0.10288	37.0396			0.06533	14.2297				0.06638	19.4716			0.06875	31.3005				0.066	3.79406			0.06625	6.1			0.06625	7.74063					0.066	3.79406			0.0685	7.51625
0.1029	37.0917			0.06538	14.2381				0.06638	19.4716			0.06875	31.2752				0.0661	3.80031			0.06625	6.1			0.06625	7.74063					0.0661	3.80031			0.06863	7.51625
0.10296	37.0891			0.06544	14.2464				0.0665	19.4915			0.06888	31.2752				0.06618	3.8			0.06638	6.10313			0.06638	7.74688					0.06618	3.8			0.06863	7.51625
0.10304	37.0891			0.06554	14.2548				0.0665	19.4915			0.069	31.2752				0.06624	3.8			0.06638	6.10313			0.06638	7.74063					0.06624	3.8			0.06875	7.525
0.1031	37.0891			0.06558	14.2632				0.06663	19.4915			0.069	31.3005				0.06629	3.8			0.0665	6.10938			0.0665	7.74063					0.06629	3.8			0.06875	7.53375
0.10316	37.1412			0.06563	14.2716				0.06663	19.5115			0.06913	31.3005				0.06636	3.8			0.0665	6.10938			0.0665	7.74063					0.06636	3.8			0.06888	7.5425
0.10323	37.1412			0.06569	14.28				0.06675	19.5314			0.06913	31.3005				0.06646	3.80625			0.06663	6.10938			0.06663	7.74688					0.06646	3.80625			0.069	7.5425
0.10328	37.1412			0.06576	14.2883				0.06675	19.5513			0.06925	31.3258				0.06649	3.8125			0.06663	6.11563			0.06663	7.74688					0.06649	3.8125			0.069	7.55125
0.10335	37.1412			0.06584	14.2967				0.06688	19.5513			0.06925	31.351				0.06654	3.81219			0.06675	6.12188			0.06675	7.74688					0.06654	3.81219			0.06913	7.55125
0.10341	37.1412			0.0659	14.3051				0.06688	19.5513			0.06938	31.351				0.06664	3.81219			0.06675	6.12813			0.06675	7.75313					0.06664	3.81219			0.06913	7.55125
0.10348	37.1412			0.06596	14.3135				0.067	19.5513			0.06938	31.351				0.06673	3.81219			0.06688	6.12813			0.06688	7.75938					0.06673	3.81219			0.06925	7.56
0.10353	37.1933			0.06601	14.3219				0.067	19.5513			0.0695	31.3763				0.06676	3.81875			0.06688	6.12813			0.06688	7.75938					0.06676	3.81875			0.06925	7.56875
0.1036	37.1907			0.06606	14.3302				0.06713	19.5713			0.0695	31.3763				0.06681	3.81844			0.067	6.12813			0.067	7.75938					0.06681	3.81844			0.06938	7.5775
0.10369	37.1907			0.06611	14.3386				0.06713	19.5713			0.06963	31.4015				0.06689	3.82469			0.067	6.12813			0.067	7.76563					0.06689	3.82469			0.06938	7.5775
0.10375	37.2454			0.06619	14.3469				0.06725	19.5912			0.06975	31.4268				0.06696	3.82469			0.06713	6.13438			0.06713	7.76563					0.06696	3.82469			0.0695	7.58625
0.10379	37.2428			0.06625	14.3553				0.06725	19.5912			0.06975	31.4268				0.06703	3.82469			0.06713	6.13438			0.06713	7.77188					0.06703	3.82469			0.06963	7.595
0.10384	37.2428			0.06635	14.3636				0.06738	19.5912			0.06988	31.452				0.0671	3.82469			0.06725	6.14063			0.06725	7.77813					0.0671	3.82469			0.06963	7.595
0.10391	37.2949			0.06638	14.3719				0.06738	19.5912			0.06988	31.452				0.06715	3.83094			0.06725	6.14063			0.06725	7.77813					0.06715	3.83094			0.06963	7.60375
0.10396	37.2949			0.06643	14.3802				0.0675	19.5912			0.07	31.4773				0.06721	3.83063			0.06738	6.14063			0.06738	7.78438					0.06721	3.83063			0.06975	7.60375
0.10403	37.2949			0.0665	14.3885				0.06763	19.5912			0.07	31.4773				0.0673	3.83688			0.06738	6.14063			0.06738	7.78438					0.0673	3.83688			0.06988	7.6125
0.10409	37.2949			0.06659	14.3967				0.06763	19.5912			0.07013	31.4773				0.06736	3.83688			0.0675	6.14063			0.0675	7.79063					0.06736	3.83688			0.06988	7.6125
0.10416	37.2949			0.06663	14.4049				0.06775	19.6112			0.07013	31.452				0.06743	3.83688			0.06763	6.14063			0.06763	7.79063					0.06743	3.83688			0.07	7.62125
0.10423	37.2949			0.06668	14.4132				0.06775	19.6112			0.07025	31.4268				0.06748	3.83688			0.06763	6.14063			0.06763	7.79063					0.06748	3.83688			0.07	7.63
0.10431	37.3444			0.06675	14.4214				0.06788	19.6112			0.07025	31.4015				0.06755	3.84313			0.06775	6.14688			0.06775	7.78438					0.06755	3.84313			0.07013	7.63
0.10438	37.3444			0.06681	14.4295				0.06788	19.6112			0.07038	31.351				0.06761	3.84313			0.06775	6.14688			0.06775	7.77813					0.06761	3.84313			0.07013	7.63875
0.10444	37.3965			0.0669	14.4377				0.068	19.6112			0.07038	31.2248				0.06768	3.84313			0.06788	6.14688			0.06788	7.77188					0.06768	3.84313			0.07025	7.6475
0.10453	37.3965			0.06696	14.4458				0.06813	19.6311			0.0705	31.1995				0.06774	3.84938			0.06788	6.14688			0.06788	7.75938					0.06774	3.84938			0.07025	7.6475
0.10456	37.3965			0.06703	14.4539				0.06813	19.6311			0.0705	31.1742				0.06783	3.84906			0.068	6.14688			0.068	7.72813					0.06783	3.84906			0.07037	7.65625
0.10461	37.3965			0.06706	14.462				0.06813	19.6511			0.07063	31.1742				0.06789	3.84906			0.06813	6.15313			0.06813	7.72188					0.06789	3.84906			0.07037	7.65625
0.10469	37.3965			0.06714	14.47				0.06825	19.6511			0.07075	31.149				0.06794	3.84906			0.06813	6.15313			0.06813	7.71563					0.06794	3.84906			0.0705	7.66062
0.10475	37.4486			0.06719	14.478				0.06825	19.671			0.07075	31.149				0.06799	3.84906			0.06813	6.15938			0.06813	7.71563					0.06799	3.84906			0.07062	7.66062
0.1048	37.5007			0.06724	14.486				0.06838	19.671			0.07088	31.149				0.06805	3.84906			0.06825	6.15938			0.06825	7.70938					0.06805	3.84906			0.07062	7.67812
0.10485	37.4981			0.06731	14.4939				0.06838	19.6909			0.07088	31.149				0.06811	3.84906			0.06825	6.16563			0.06825	7.70938					0.06811	3.84906			0.07075	7.67812
0.10493	37.4981			0.0674	14.5018				0.0685	19.6909			0.071	31.149				0.06816	3.84906			0.06838	6.16563			0.06838	7.70938					0.06816	3.84906			0.07075	7.68687
0.105	37.5502			0.06745	14.5097				0.0685	19.6909			0.071	31.149				0.06824	3.85531			0.06838	6.17188			0.06838	7.70938					0.06824	3.85531			0.07087	7.69562
0.10508	37.5502			0.06751	14.5175				0.06863	19.7109			0.07113	31.149				0.0683	3.85531			0.0685	6.17188			0.0685	7.70938					0.0683	3.85531			0.07087	7.70437
0.10514	37.5997			0.06759	14.5253				0.06863	19.7308			0.07113	31.149				0.06836	3.85531			0.0685	6.17188			0.0685	7.70938					0.06836	3.85531			0.071	7.70437
0.1052	37.5997			0.06766	14.533				0.06875	19.7308			0.07125	31.1237				0.06843	3.86156			0.06863	6.17813			0.06863	7.70938					0.06843	3.86156			0.071	7.71312
0.10524	37.5997			0.06771	14.5406				0.06875	19.7308			0.07138	31.1237				0.06849	3.86125			0.06863	6.18438			0.06863	7.70938					0.06849	3.86125			0.07112	7.71312
0.10531	37.5502			0.06776	14.5483				0.06888	19.7308			0.07138	31.1111				0.06856	3.86125			0.06875	6.18438			0.06875	7.70313					0.06856	3.86125			0.07125	7.72187
0.10536	37.5502			0.06784	14.5558				0.06888	19.7308			0.0715	31.0606				0.06863	3.8675			0.06875	6.18438			0.06875	7.70313					0.06863	3.8675			0.07125	7.72187
0.10541	37.5502			0.06791	14.5633				0.069	19.7308			0.0715	31.0354				0.06869	3.87375			0.06888	6.18438			0.06888	7.7					0.06869	3.87375			0.07125	7.73062
0.10549	37.5502			0.06798	14.5708				0.069	19.7508			0.07163	31.0101				0.06876	3.87375			0.06888	6.18438			0.06888	7.6875					0.06876	3.87375			0.07137	7.73062
0.10555	37.6023			0.06804	14.5782				0.06913	19.7508			0.07163	30.9849				0.06883	3.87375			0.069	6.18438			0.069	7.68125					0.06883	3.87375			0.0715	7.73937
0.10561	37.5997			0.06811	14.5855				0.06925	19.7707			0.07175	30.9091				0.0689	3.87375			0.069	6.19063			0.069	7.675					0.0689	3.87375			0.0715	7.74812
0.10566	37.5997			0.06815	14.5929				0.06925	19.7906			0.07175	30.8838				0.06896	3.88			0.06913	6.19063			0.06913	7.66875					0.06896	3.88			0.07162	7.75688
0.10574	37.5997			0.06823	14.6001				0.06938	19.7906			0.07188	30.8586				0.06903	3.87969			0.06925	6.19688			0.06925	7.65					0.06903	3.87969			0.07162	7.75688
0.1058	37.5997			0.06829	14.6073				0.06938	19.7906			0.07188	30.8333				0.06906	3.87969			0.06925	6.20313			0.06925	7.64375					0.06906	3.87969			0.07175	7.76563
0.10589	37.5997			0.06835	14.6145				0.0695	19.8106			0.072	30.7828				0.06916	3.87969			0.06938	6.20313			0.06938	7.6375					0.06916	3.87969			0.07175	7.77438
0.10595	37.5997			0.0684	14.6216				0.0695	19.8305			0.072	30.7576				0.06919	3.87969			0.06938	6.20313			0.06938	7.63125					0.06919	3.87969			0.07187	7.78313
0.10601	37.5502			0.06848	14.6287				0.06963	19.8504			0.07213	30.7323				0.06924	3.87969			0.0695	6.20938			0.0695	7.61875					0.06924	3.87969			0.07187	7.78313
0.10605	37.5007			0.06854	14.6358				0.06963	19.8504			0.07213	30.7323				0.06931	3.88594			0.0695	6.21563			0.0695	7.6125					0.06931	3.88594			0.072	7.79188
0.10613	37.3991			0.06859	14.6428				0.06975	19.8704			0.07225	30.7071				0.06938	3.88594			0.06963	6.22188			0.06963	7.60625					0.06938	3.88594			0.072	7.79188
0.1062	37.1933			0.06866	14.6498				0.06975	19.8704			0.07238	30.7071				0.06944	3.88594			0.06963	6.22188			0.06963	7.60625					0.06944	3.88594			0.07212	7.80063
0.10625	37.0917			0.06876	14.6568				0.06988	19.8903			0.07238	30.6818				0.06949	3.88594			0.06975	6.22813			0.06975	7.6					0.06949	3.88594			0.07225	7.80063
0.10633	36.938			0.06879	14.6637				0.07	19.8903			0.0725	30.6566				0.06956	3.88594			0.06975	6.22813			0.06975	7.6					0.06956	3.88594			0.07225	7.80938
0.10641	36.8886			0.06885	14.6706				0.07	19.9103			0.0725	30.6061				0.06963	3.89219			0.06988	6.23438			0.06988	7.59375					0.06963	3.89219			0.07237	7.81813
0.10646	36.8339			0.06891	14.6774				0.07	19.9103			0.07263	30.5556				0.0697	3.89188			0.07	6.23438			0.07	7.5875					0.0697	3.89188			0.07237	7.82688
0.10653	36.8339			0.069	14.6842				0.07013	19.9103			0.07263	30.5556				0.06978	3.89188			0.07	6.24063			0.07	7.575					0.06978	3.89188			0.0725	7.82688
0.10659	36.8339			0.06904	14.691				0.07025	19.9302			0.07275	30.5303				0.06984	3.89813			0.07	6.24063			0.07	7.5625					0.06984	3.89813			0.0725	7.83563
0.10668	36.886			0.06909	14.6977				0.07025	19.9502			0.07275	30.5051				0.06988	3.89813			0.07013	6.24063			0.07013	7.5625					0.06988	3.89813			0.07262	7.83563
0.10674	36.886			0.06916	14.7044				0.07038	19.9701			0.07288	30.4798				0.06998	3.89813			0.07025	6.24688			0.07025	7.55625					0.06998	3.89813			0.07262	7.84438
0.1068	36.886			0.06923	14.7111				0.07038	19.9701			0.073	30.4798				0.07	3.89813			0.07025	6.25313			0.07025	7.55					0.07	3.89813			0.07275	7.85313
0.10689	36.886			0.06929	14.7178				0.07038	19.9701			0.073	30.4798				0.07005	3.89813			0.07038	6.25938			0.07038	7.54375					0.07005	3.89813			0.07287	7.85313
0.10693	36.886			0.06934	14.7244				0.0705	19.99			0.073	30.4798				0.07013	3.89813			0.07038	6.25938			0.07038	7.54375					0.07013	3.89813			0.07287	7.86188
0.107	36.886			0.06941	14.731				0.07063	20			0.07313	30.4798				0.07019	3.89813			0.07038	6.25938			0.07038	7.54375					0.07019	3.89813			0.07287	7.86188
0.10708	36.938			0.06948	14.7375				0.07063	20.0199			0.07325	30.4798				0.07026	3.89813			0.0705	6.26563			0.0705	7.54375					0.07026	3.89813			0.073	7.87063
0.10714	36.9355			0.06956	14.7441				0.07063	20.0199			0.07325	30.4798				0.07034	3.90438			0.07063	6.26875			0.07063	7.54375					0.07034	3.90438			0.07312	7.87937
0.10723	36.9901			0.0696	14.7506				0.07075	20.0598			0.07338	30.4546				0.07039	3.90438			0.07063	6.275			0.07063	7.54375					0.07039	3.90438			0.07312	7.87937
0.10726	36.9875			0.06965	14.757				0.07088	20.0598			0.07338	30.4419				0.07044	3.91031			0.07063	6.275			0.07063	7.54375					0.07044	3.91031			0.07325	7.8925
0.10731	36.9875			0.06973	14.7635				0.07088	20.0598			0.0735	30.4167				0.07053	3.91031			0.07075	6.2875			0.07075	7.5375					0.07053	3.91031			0.07325	7.90125
0.10739	37.0396			0.06979	14.7699				0.071	20.0598			0.0735	30.4167				0.07059	3.91031			0.07088	6.2875			0.07088	7.53438					0.07059	3.91031			0.07337	7.90125
0.10746	37.0396			0.06985	14.7763				0.071	20.0798			0.07363	30.3914				0.07065	3.91031			0.07088	6.2875			0.07088	7.52813					0.07065	3.91031			0.07337	7.91
0.1075	37.0917			0.0699	14.7827				0.07113	20.0798			0.07363	30.3409				0.07071	3.91656			0.071	6.2875			0.071	7.52813					0.07071	3.91656			0.0735	7.91875
0.10755	37.0891			0.06998	14.789				0.07113	20.0798			0.07375	30.3157				0.07079	3.91656			0.071	6.29375			0.071	7.52188					0.07079	3.91656			0.0735	7.91875
0.10763	37.0891			0.07004	14.7954				0.07125	20.0997			0.07375	30.2651				0.07085	3.92281			0.07113	6.29375			0.07113	7.50938					0.07085	3.92281			0.07362	7.9275
0.10769	37.1438			0.07013	14.8017				0.07125	20.0997			0.07388	30.2399				0.07091	3.92281			0.07113	6.29375			0.07113	7.50313					0.07091	3.92281			0.07362	7.93625
0.10775	37.1412			0.07018	14.8079				0.07138	20.0997			0.074	30.1894				0.07096	3.92281			0.07125	6.3			0.07125	7.49063					0.07096	3.92281			0.07375	7.93625
0.1078	37.1933			0.07025	14.8142				0.07138	20.1196			0.074	30.1641				0.07103	3.92281			0.07125	6.3			0.07125	7.48438					0.07103	3.92281			0.07375	7.945
0.10788	37.1907			0.07029	14.8204				0.0715	20.1396			0.07413	30.1641				0.07109	3.92281			0.07138	6.3			0.07138	7.47188					0.07109	3.92281			0.07387	7.9625
0.10794	37.1907			0.07038	14.8266				0.07163	20.1396			0.07413	30.1641				0.07114	3.92281			0.07138	6.30625			0.07138	7.46563					0.07114	3.92281			0.074	7.9625
0.10801	37.2454			0.07041	14.8327				0.07163	20.1396			0.07425	30.1641				0.07121	3.92281			0.0715	6.3125			0.0715	7.46563					0.07121	3.92281			0.074	7.9625
0.10806	37.2428			0.07046	14.8389				0.07163	20.1595			0.07425	30.1641				0.07128	3.91656			0.07163	6.3125			0.07163	7.46563					0.07128	3.91656			0.07412	7.9625
0.10811	37.2975			0.07054	14.845				0.07175	20.1595			0.07438	30.1641				0.07134	3.91656			0.07163	6.3125			0.07163	7.46563					0.07134	3.91656			0.07412	7.97125
0.10819	37.347			0.07061	14.8511				0.07188	20.1595			0.07438	30.1641				0.07139	3.91656			0.07163	6.31875			0.07163	7.46563					0.07139	3.91656			0.07425	7.98
0.10825	37.3444			0.07068	14.8572				0.07188	20.1595			0.0745	30.1641				0.07145	3.91656			0.07175	6.31875			0.07175	7.46563					0.07145	3.91656			0.07425	7.98875
0.10831	37.3444			0.07074	14.8633				0.07188	20.1795			0.0745	30.1641				0.07154	3.91656			0.07188	6.31875			0.07188	7.46563					0.07154	3.91656			0.07437	7.98875
0.10836	37.3444			0.07081	14.8694				0.072	20.1795			0.07463	30.1641				0.07159	3.91656			0.07188	6.31875			0.07188	7.46563					0.07159	3.91656			0.07437	7.9975
0.10844	37.3965			0.07088	14.8755				0.07213	20.1994			0.07475	30.1641				0.07166	3.92281			0.07188	6.325			0.07188	7.46563					0.07166	3.92281			0.0745	8.00625
0.1085	37.3965			0.07095	14.8815				0.07213	20.1994			0.07475	30.1641				0.07173	3.92281			0.072	6.325			0.072	7.46563					0.07173	3.92281			0.0745	8.015
0.10859	37.3965			0.07101	14.8875				0.07213	20.2193			0.07488	30.1641				0.07179	3.92281			0.07213	6.33125			0.07213	7.46563					0.07179	3.92281			0.07462	8.015
0.10865	37.3965			0.07108	14.8936				0.07225	20.2193			0.07488	30.1641				0.07188	3.92281			0.07213	6.33125			0.07213	7.46563					0.07188	3.92281			0.07475	8.0325
0.10871	37.3965			0.07111	14.8996				0.07238	20.2193			0.075	30.1641				0.07194	3.92281			0.07213	6.3375			0.07213	7.46563					0.07194	3.92281			0.07475	8.0325
0.10875	37.3965			0.07118	14.9056				0.07238	20.2193			0.075	30.1641				0.072	3.92281			0.07225	6.3375			0.07225	7.46563					0.072	3.92281			0.07487	8.04125
0.10881	37.3965			0.07123	14.9116				0.0725	20.2193			0.07513	30.1641				0.07204	3.92281			0.07238	6.3375			0.07238	7.46563					0.07204	3.92281			0.07487	8.04125
0.1089	37.3965			0.0713	14.9175				0.0725	20.2193			0.07513	30.1641				0.0721	3.92281			0.07238	6.3375			0.07238	7.46563					0.0721	3.92281			0.075	8.05875
0.10895	37.3965			0.07136	14.9235				0.07263	20.2393			0.07525	30.1641				0.07216	3.92281			0.0725	6.3375			0.0725	7.46563					0.07216	3.92281			0.075	8.0675
0.10903	37.3965			0.07143	14.9294				0.07263	20.2592			0.07525	30.1641				0.07221	3.92281			0.0725	6.3375			0.0725	7.46563					0.07221	3.92281			0.07512	8.07625
0.10911	37.3965			0.07151	14.9353				0.07275	20.2592			0.07538	30.1641				0.07229	3.92281			0.07263	6.34375			0.07263	7.46563					0.07229	3.92281			0.07512	8.07625
0.10915	37.3965			0.07156	14.9413				0.07275	20.2991			0.07538	30.1641				0.07238	3.92281			0.07263	6.35			0.07263	7.46563					0.07238	3.92281			0.07525	8.085
0.1092	37.3965			0.07164	14.9472				0.07288	20.2991			0.0755	30.1389				0.07241	3.92281			0.07275	6.35			0.07275	7.46563					0.07241	3.92281			0.07525	8.085
0.10928	37.3965			0.07171	14.9531				0.07288	20.2991			0.0755	30.1136				0.07246	3.92281			0.07275	6.3625			0.07275	7.46563					0.07246	3.92281			0.07537	8.085
0.10935	37.3965			0.07178	14.959				0.073	20.2991			0.07563	30.0884				0.07254	3.92875			0.07288	6.3625			0.07288	7.45938					0.07254	3.92875			0.07537	8.09375
0.1094	37.3965			0.07185	14.9649				0.073	20.2991			0.07575	30.0884				0.07261	3.92875			0.07288	6.3625			0.07288	7.45313					0.07261	3.92875			0.0755	8.09375
0.10945	37.3965			0.07191	14.9707				0.07313	20.2991			0.07575	30.0631				0.07269	3.935			0.073	6.3625			0.073	7.44688					0.07269	3.935			0.0755	8.09812
0.10953	37.3965			0.07199	14.9766				0.07313	20.2991			0.07588	30.0631				0.07275	3.935			0.073	6.3625			0.073	7.44688					0.07275	3.935			0.07562	8.09812
0.1096	37.3965			0.07205	14.9825				0.07325	20.2991			0.07588	30.0631				0.07281	3.94125			0.07313	6.3625			0.07313	7.44063					0.07281	3.94125			0.07575	8.09812
0.10966	37.3965			0.0721	14.9883				0.07325	20.2991			0.076	30.0884				0.07285	3.94094			0.07313	6.3625			0.07313	7.44063					0.07285	3.94094			0.07575	8.09812
0.10973	37.3965			0.07218	14.9942				0.07338	20.319			0.076	30.1136				0.07294	3.94719			0.07325	6.3625			0.07325	7.44063					0.07294	3.94719			0.07587	8.10688
0.1098	37.3965			0.07228	15				0.0735	20.339			0.07613	30.1136				0.07298	3.94719			0.07325	6.3625			0.07325	7.44688					0.07298	3.94719			0.07587	8.10688
0.10988	37.3965			0.0723	15.0058				0.0735	20.339			0.07625	30.1136				0.07303	3.94719			0.07338	6.36875			0.07338	7.45313					0.07303	3.94719			0.076	8.11562
0.10993	37.347			0.07235	15.0117				0.07363	20.339			0.07625	30.1136				0.0731	3.94719			0.0735	6.375			0.0735	7.45313					0.0731	3.94719			0.076	8.12438
0.11001	37.3444			0.07243	15.0175				0.07363	20.339			0.07625	30.1389				0.07316	3.95344			0.0735	6.375			0.0735	7.45313					0.07316	3.95344			0.07612	8.13312
0.11009	37.3444			0.07249	15.0233				0.07375	20.339			0.07638	30.1389				0.07323	3.95344			0.07363	6.375			0.07363	7.45313					0.07323	3.95344			0.07612	8.13312
0.11015	37.3444			0.07258	15.0291				0.07375	20.339			0.0765	30.1389				0.07328	3.95344			0.07363	6.375			0.07363	7.45938					0.07328	3.95344			0.07625	8.13312
0.11023	37.3965			0.07264	15.0349				0.07388	20.339			0.0765	30.1136				0.07334	3.95969			0.07375	6.375			0.07375	7.45938					0.07334	3.95969			0.07637	8.13312
0.11029	37.3965			0.0727	15.0407				0.07388	20.339			0.07663	30.1136				0.07341	3.95938			0.07375	6.375			0.07375	7.45938					0.07341	3.95938			0.07637	8.13312
0.11036	37.3965			0.07274	15.0465				0.074	20.339			0.07663	30.0884				0.07346	3.95938			0.07388	6.375			0.07388	7.45313					0.07346	3.95938			0.0765	8.14188
0.11044	37.3965			0.07283	15.0523				0.074	20.339			0.07675	30.0631				0.07354	3.96563			0.07388	6.375			0.07388	7.45313					0.07354	3.96563			0.0765	8.14188
0.11048	37.3965			0.07289	15.0581				0.07413	20.339			0.07675	30.0379				0.07363	3.96563			0.074	6.375			0.074	7.44688					0.07363	3.96563			0.07662	8.15062
0.11053	37.3965			0.07295	15.0639				0.07413	20.339			0.07688	29.9874				0.07366	3.96563			0.074	6.375			0.074	7.44063					0.07366	3.96563			0.07662	8.15062
0.1106	37.347			0.07299	15.0697				0.07425	20.319			0.07688	29.9621				0.07373	3.97156			0.07413	6.375			0.07413	7.43438					0.07373	3.97156			0.07675	8.15062
0.11068	37.3444			0.07304	15.0755				0.07438	20.319			0.077	29.9621				0.07378	3.97156			0.07413	6.375			0.07413	7.42188					0.07378	3.97156			0.07675	8.15062
0.11075	37.3444			0.0731	15.0813				0.07438	20.2991			0.077	29.9621				0.07384	3.97156			0.07425	6.36875			0.07425	7.41563					0.07384	3.97156			0.07687	8.15062
0.11081	37.3444			0.07318	15.0872				0.0745	20.2991			0.07713	29.9621				0.07393	3.97781			0.07438	6.36875			0.07438	7.41563					0.07393	3.97781			0.07687	8.15062
0.11088	37.3444			0.07324	15.093				0.0745	20.2991			0.07713	29.9369				0.07401	3.97781			0.07438	6.3625			0.07438	7.41563					0.07401	3.97781			0.077	8.15062
0.11091	37.3991			0.0733	15.0989				0.07463	20.319			0.07725	29.9369				0.07405	3.97781			0.0745	6.3625			0.0745	7.41563					0.07405	3.97781			0.077	8.15062
0.11098	37.3965			0.07339	15.1047				0.07463	20.319			0.07738	29.9369				0.0741	3.98406			0.0745	6.3625			0.0745	7.40938					0.0741	3.98406			0.07712	8.15062
0.11106	37.3965			0.07344	15.1106				0.07475	20.2991			0.07738	29.9116				0.0742	3.99			0.07463	6.36875			0.07463	7.40938					0.0742	3.99			0.07712	8.15062
0.11111	37.3965			0.0735	15.1165				0.07475	20.2991			0.0775	29.9116				0.07428	3.99656			0.07463	6.36875			0.07463	7.40938					0.07428	3.99656			0.07725	8.15062
0.11119	37.3965			0.0736	15.1224				0.07488	20.2991			0.0775	29.9116				0.07434	3.99625			0.07475	6.3625			0.07475	7.40313					0.07434	3.99625			0.07737	8.15938
0.11126	37.4486			0.07364	15.1283				0.07488	20.2991			0.07763	29.8864				0.0744	3.99625			0.07475	6.3625			0.07475	7.40313					0.0744	3.99625			0.07737	8.16812
0.11133	37.4486			0.07369	15.1342				0.075	20.319			0.07763	29.8611				0.07448	3.99625			0.07488	6.3625			0.07488	7.40313					0.07448	3.99625			0.07737	8.16812
0.11141	37.4486			0.07376	15.1401				0.07513	20.319			0.07775	29.8611				0.07456	4.0025			0.07488	6.3625			0.07488	7.39688					0.07456	4.0025			0.0775	8.16812
0.11145	37.5007			0.07383	15.1461				0.07513	20.319			0.07788	29.8611				0.07459	4.00219			0.075	6.36875			0.075	7.39063					0.07459	4.00219			0.07763	8.17688
0.11153	37.4981			0.07389	15.152				0.07525	20.319			0.07788	29.8611				0.07465	4.00844			0.07513	6.36875			0.07513	7.39063					0.07465	4.00844			0.07763	8.18562
0.11158	37.4981			0.07394	15.1579				0.07525	20.319			0.078	29.8359				0.07473	4.00844			0.07513	6.36875			0.07513	7.39063					0.07473	4.00844			0.07775	8.19438
0.11163	37.4981			0.074	15.1638				0.07538	20.319			0.078	29.8106				0.07479	4.01469			0.07525	6.36875			0.07525	7.39063					0.07479	4.01469			0.07775	8.19438
0.1117	37.5502			0.07408	15.1698				0.07538	20.319			0.07813	29.798				0.07486	4.01469			0.07525	6.36875			0.07525	7.38438					0.07486	4.01469			0.07788	8.20313
0.11176	37.5997			0.07413	15.1757				0.0755	20.319			0.07813	29.7854				0.07493	4.01469			0.07538	6.36875			0.07538	7.37813					0.07493	4.01469			0.078	8.21187
0.11185	37.5997			0.07419	15.1817				0.0755	20.339			0.07825	29.7727				0.075	4.01469			0.07538	6.36875			0.07538	7.375					0.075	4.01469			0.078	8.22063
0.11191	37.5997			0.07425	15.1876				0.07563	20.339			0.07825	29.7727				0.07506	4.01469			0.0755	6.36875			0.0755	7.37188					0.07506	4.01469			0.078	8.22937
0.11198	37.5997			0.07433	15.1936				0.07563	20.339			0.07838	29.7475				0.07514	4.01469			0.0755	6.375			0.0755	7.36875					0.07514	4.01469			0.07813	8.23813
0.11201	37.5997			0.07438	15.1996				0.07575	20.339			0.07838	29.7222				0.0752	4.01469			0.07563	6.375			0.07563	7.36875					0.0752	4.01469			0.07825	8.24687
0.1121	37.5997			0.07446	15.2056				0.07575	20.339			0.0785	29.6717				0.07526	4.02094			0.07563	6.375			0.07563	7.3625					0.07526	4.02094			0.07825	8.25563
0.11216	37.5997			0.07455	15.2116				0.07588	20.339			0.0785	29.5707				0.07534	4.02063			0.07575	6.375			0.07575	7.35625					0.07534	4.02063			0.07838	8.26437
0.11224	37.5997			0.07459	15.2175				0.07588	20.339			0.07863	29.4949				0.07539	4.02063			0.07575	6.375			0.07575	7.34375					0.07539	4.02063			0.07838	8.26437
0.11229	37.5997			0.07465	15.2235				0.076	20.3589			0.07875	29.4697				0.07546	4.02063			0.07588	6.375			0.07588	7.31875					0.07546	4.02063			0.0785	8.27313
0.11236	37.5997			0.07471	15.2295				0.076	20.3589			0.07875	29.4444				0.07553	4.02063			0.07588	6.375			0.07588	7.3					0.07553	4.02063			0.0785	8.27313
0.11243	37.5997			0.07476	15.2356				0.07613	20.3789			0.07888	29.4192				0.07558	4.02688			0.076	6.38125			0.076	7.29375					0.07558	4.02688			0.07863	8.28187
0.11249	37.5528			0.07484	15.2416				0.07613	20.3789			0.07888	29.3939				0.07563	4.03313			0.076	6.38125			0.076	7.2875					0.07563	4.03313			0.07863	8.28187
0.11254	37.5502			0.07491	15.2476				0.07625	20.3589			0.079	29.3939				0.07569	4.03313			0.07613	6.3875			0.07613	7.28125					0.07569	4.03313			0.07875	8.29063
0.1126	37.4981			0.07499	15.2536				0.07625	20.339			0.079	29.3939				0.07575	4.03313			0.07613	6.3875			0.07613	7.275					0.07575	4.03313			0.07875	8.29937
0.11268	37.3965			0.07505	15.2596				0.07638	20.339			0.07913	29.3939				0.07583	4.03313			0.07625	6.38125			0.07625	7.275					0.07583	4.03313			0.07888	8.30813
0.11273	37.3965			0.0751	15.2656				0.07638	20.3589			0.07913	29.4192				0.07589	4.03906			0.07625	6.375			0.07625	7.275					0.07589	4.03906			0.07888	8.30813
0.1128	37.3965			0.07515	15.2716				0.0765	20.3589			0.07925	29.4192				0.07596	4.03906			0.07638	6.375			0.07638	7.275					0.07596	4.03906			0.079	8.32563
0.11288	37.3965			0.07524	15.2777				0.0765	20.3589			0.07925	29.4192				0.07603	4.04531			0.07638	6.38125			0.07638	7.28125					0.07603	4.04531			0.079	8.33437
0.11295	37.3965			0.0753	15.2837				0.07663	20.3589			0.07938	29.4192				0.07609	4.04531			0.0765	6.38125			0.0765	7.28125					0.07609	4.04531			0.07913	8.33
0.113	37.3965			0.07535	15.2897				0.07675	20.3589			0.0795	29.4192				0.07619	4.04531			0.0765	6.38125			0.0765	7.28125					0.07619	4.04531			0.07925	8.33
0.11308	37.3965			0.0754	15.2957				0.07675	20.3589			0.0795	29.4192				0.07621	4.04531			0.07663	6.38125			0.07663	7.28125					0.07621	4.04531			0.07925	8.33875
0.11315	37.3965			0.07546	15.3018				0.07688	20.3589			0.07963	29.4192				0.07626	4.04531			0.07675	6.38125			0.07675	7.28125					0.07626	4.04531			0.07938	8.3475
0.11323	37.3965			0.07553	15.3078				0.07688	20.3589			0.07963	29.4192				0.07634	4.04531			0.07675	6.38125			0.07675	7.28125					0.07634	4.04531			0.07938	8.3475
0.11328	37.347			0.07558	15.3138				0.077	20.3589			0.07963	29.4192				0.07641	4.04531			0.07688	6.38125			0.07688	7.28125					0.07641	4.04531			0.0795	8.35625
0.11334	37.3444			0.07565	15.3199				0.077	20.3589			0.07975	29.4192				0.07649	4.05156			0.07688	6.38125			0.07688	7.28125					0.07649	4.05156			0.07963	8.35625
0.11341	37.2949			0.0757	15.3259				0.07713	20.3589			0.07975	29.4192				0.07655	4.05125			0.077	6.38125			0.077	7.28125					0.07655	4.05125			0.07963	8.365
0.11349	37.2949			0.07579	15.3319				0.07713	20.3589			0.07988	29.4192				0.07661	4.0575			0.077	6.38125			0.077	7.28125					0.07661	4.0575			0.07975	8.37375
0.11355	37.2949			0.07585	15.3379				0.07725	20.3589			0.08	29.4192				0.07665	4.0575			0.07713	6.38125			0.07713	7.28125					0.07665	4.0575			0.07975	8.37375
0.11361	37.2949			0.07591	15.3439				0.07725	20.3589			0.08	29.4192				0.0767	4.0575			0.07713	6.38125			0.07713	7.28125					0.0767	4.0575			0.07988	8.39125
0.11371	37.347			0.07596	15.35				0.07738	20.3789			0.08013	29.4192				0.07679	4.06375			0.07725	6.38125			0.07725	7.28125					0.07679	4.06375			0.07988	8.39125
0.11374	37.3444			0.07604	15.356				0.07738	20.3789			0.08013	29.4192				0.07685	4.06375			0.07725	6.38125			0.07725	7.28125					0.07685	4.06375			0.08	8.39125
0.11379	37.3444			0.0761	15.362				0.0775	20.3789			0.08025	29.4192				0.07691	4.07			0.07738	6.3875			0.07738	7.28125					0.07691	4.07			0.08	8.4
0.11386	37.3444			0.07616	15.368				0.07763	20.3988			0.08025	29.4192				0.077	4.06969			0.07738	6.3875			0.07738	7.28125					0.077	4.06969			0.08013	8.40875
0.11393	37.2949			0.0762	15.374				0.07763	20.4187			0.08038	29.4192				0.07706	4.07594			0.0775	6.3875			0.0775	7.28125					0.07706	4.07594			0.08013	8.40875
0.11399	37.2454			0.0763	15.3801				0.07775	20.4586			0.08038	29.4192				0.07713	4.07594			0.07763	6.39375			0.07763	7.28125					0.07713	4.07594			0.08025	8.40875
0.11404	37.1933			0.07634	15.3861				0.07775	20.4586			0.0805	29.3939				0.07716	4.08219			0.07763	6.4			0.07763	7.28125					0.07716	4.08219			0.08025	8.40875
0.11411	37.1907			0.07639	15.3921				0.07788	20.4586			0.0805	29.3939				0.07726	4.08188			0.07775	6.4125			0.07775	7.28125					0.07726	4.08188			0.08038	8.4
0.11419	37.2428			0.07646	15.3981				0.07788	20.4586			0.08063	29.3687				0.0773	4.08188			0.07775	6.4125			0.07775	7.275					0.0773	4.08188			0.08038	8.4
0.11423	37.2949			0.07654	15.4041				0.078	20.4786			0.08075	29.3434				0.07735	4.08188			0.07788	6.4125			0.07788	7.275					0.07735	4.08188			0.0805	8.39125
0.11429	37.2949			0.07658	15.4102				0.078	20.4786			0.08075	29.3182				0.07743	4.08813			0.07788	6.4125			0.07788	7.26875					0.07743	4.08813			0.08063	8.39125
0.11436	37.2428			0.07664	15.4162				0.07813	20.4786			0.08088	29.3182				0.07749	4.08813			0.078	6.41875			0.078	7.2625					0.07749	4.08813			0.08063	8.39125
0.11443	37.2428			0.0767	15.4223				0.07813	20.4985			0.08088	29.2677				0.07755	4.09438			0.078	6.41875			0.078	7.25625					0.07755	4.09438			0.08075	8.4
0.1145	37.1933			0.07676	15.4284				0.07825	20.5085			0.081	29.2677				0.07763	4.09438			0.07813	6.41875			0.07813	7.25625					0.07763	4.09438			0.08075	8.4
0.11458	37.1907			0.07683	15.4345				0.07838	20.5284			0.081	29.2677				0.07769	4.09438			0.07813	6.425			0.07813	7.24375					0.07769	4.09438			0.08088	8.4
0.11465	37.1907			0.07689	15.4406				0.07838	20.5284			0.08113	29.2424				0.07775	4.09438			0.07825	6.42813			0.07825	7.24375					0.07775	4.09438			0.08088	8.40875
0.11469	37.1907			0.07695	15.4467				0.07838	20.5284			0.08113	29.2172				0.07784	4.10031			0.07838	6.43438			0.07838	7.24375					0.07784	4.10031			0.081	8.40875
0.11478	37.1907			0.07701	15.4528				0.0785	20.5284			0.08125	29.1919				0.0779	4.10031			0.07838	6.43438			0.07838	7.2375					0.0779	4.10031			0.081	8.40875
0.11484	37.1907			0.07709	15.459				0.07863	20.5284			0.08138	29.1793				0.07796	4.10031			0.07838	6.43438			0.07838	7.23125					0.07796	4.10031			0.08113	8.4175
0.1149	37.1907			0.07716	15.4651				0.07863	20.5284			0.08138	29.1667				0.078	4.10656			0.0785	6.43438			0.0785	7.225					0.078	4.10656			0.08125	8.42625
0.11496	37.1907			0.07721	15.4713				0.07875	20.5284			0.0815	29.1288				0.07806	4.10656			0.07863	6.43438			0.07863	7.22188					0.07806	4.10656			0.08125	8.42625
0.11506	37.1907			0.07729	15.4775				0.07875	20.5284			0.0815	29.1035				0.07814	4.10656			0.07863	6.43438			0.07863	7.21875					0.07814	4.10656			0.08125	8.42625
0.11509	37.1907			0.07738	15.4837				0.07888	20.5284			0.08163	29.0783				0.0782	4.10656			0.07875	6.43438			0.07875	7.20938					0.0782	4.10656			0.08138	8.435
0.11514	37.1907			0.07744	15.4899				0.07888	20.5483			0.08163	29.053				0.07826	4.10656			0.07875	6.43438			0.07875	7.20313					0.07826	4.10656			0.0815	8.44375
0.11521	37.1907			0.07749	15.4961				0.079	20.5683			0.08175	29.0278				0.07835	4.10656			0.07888	6.43438			0.07888	7.19688					0.07835	4.10656			0.0815	8.44375
0.11528	37.1907			0.07756	15.5023				0.079	20.5683			0.08175	29.0025				0.07841	4.11281			0.07888	6.44063			0.07888	7.19063					0.07841	4.11281			0.08163	8.4525
0.11534	37.1438			0.07764	15.5085				0.07913	20.5683			0.08188	28.9773				0.07848	4.11281			0.079	6.44688			0.079	7.18438					0.07848	4.11281			0.08163	8.4525
0.11539	37.1412			0.0777	15.5147				0.07913	20.5483			0.08188	28.952				0.07851	4.11906			0.079	6.44688			0.079	7.17813					0.07851	4.11906			0.08175	8.46125
0.11546	37.1412			0.07776	15.521				0.07925	20.5483			0.082	28.8763				0.07861	4.11875			0.07913	6.44688			0.07913	7.17188					0.07861	4.11875			0.08175	8.46125
0.11555	37.0891			0.07784	15.5272				0.07925	20.5483			0.082	28.8763				0.07866	4.11875			0.07913	6.44063			0.07913	7.16563					0.07866	4.11875			0.08188	8.47
0.11559	37.0891			0.07793	15.5335				0.07938	20.5483			0.08213	28.8258				0.07873	4.11875			0.07925	6.44063			0.07925	7.14688					0.07873	4.11875			0.08188	8.47
0.11564	37.0891			0.07795	15.5397				0.0795	20.5683			0.08213	28.8005				0.07879	4.11875			0.07925	6.44063			0.07925	7.14688					0.07879	4.11875			0.082	8.47875
0.11571	37.0891			0.07801	15.546				0.0795	20.5683			0.08225	28.75				0.07889	4.11875			0.07938	6.44063			0.07938	7.13438					0.07889	4.11875			0.082	8.47875
0.11578	37.0891			0.07809	15.5522				0.07963	20.5683			0.08238	28.6995				0.07891	4.11281			0.0795	6.44688			0.0795	7.12813					0.07891	4.11281			0.08213	8.4875
0.11584	37.0891			0.07816	15.5585				0.07963	20.5683			0.08238	28.6742				0.07896	4.11281			0.0795	6.44688			0.0795	7.11563					0.07896	4.11281			0.08213	8.4875
0.11593	37.0891			0.0782	15.5647				0.07975	20.5683			0.0825	28.649				0.07904	4.11281			0.07963	6.44688			0.07963	7.10313					0.07904	4.11281			0.08225	8.49625
0.11599	37.0891			0.07826	15.571				0.07975	20.5882			0.0825	28.6237				0.07913	4.11281			0.07963	6.44688			0.07963	7.09688					0.07913	4.11281			0.08225	8.505
0.11606	37.0891			0.07833	15.5772				0.07988	20.5882			0.08263	28.6237				0.0792	4.10656			0.07975	6.44688			0.07975	7.09063					0.0792	4.10656			0.08238	8.505
0.1161	37.0891			0.0784	15.5834				0.07988	20.6082			0.08263	28.6237				0.07928	4.11281			0.07975	6.45313			0.07975	7.08438					0.07928	4.11281			0.0825	8.51375
0.11619	37.1438			0.07848	15.5897				0.07988	20.6082			0.08275	28.6237				0.07934	4.11281			0.07988	6.45313			0.07988	7.08438					0.07934	4.11281			0.0825	8.51375
0.11624	37.1412			0.07854	15.5959				0.08	20.6082			0.08275	28.6237				0.07943	4.11281			0.07988	6.45938			0.07988	7.08438					0.07943	4.11281			0.08263	8.5225
0.11631	37.1933			0.0786	15.6021				0.08	20.6082			0.08288	28.649				0.07945	4.11906			0.07988	6.45938			0.07988	7.08438					0.07945	4.11906			0.08263	8.5225
0.1164	37.1907			0.07864	15.6082				0.08013	20.6082			0.083	28.649				0.07951	4.11875			0.08	6.45938			0.08	7.08438					0.07951	4.11875			0.08275	8.53125
0.11646	37.1907			0.07873	15.6144				0.08025	20.6281			0.083	28.649				0.07958	4.12531			0.08	6.45938			0.08	7.09063					0.07958	4.12531			0.08275	8.54
0.11655	37.1907			0.07879	15.6206				0.08025	20.6281			0.08313	28.6237				0.07965	4.125			0.08013	6.45938			0.08013	7.09063					0.07965	4.125			0.08288	8.54875
0.11659	37.1907			0.07885	15.6267				0.08025	20.6481			0.08313	28.5985				0.07973	4.125			0.08025	6.46563			0.08025	7.09063					0.07973	4.125			0.08288	8.54438
0.11665	37.1907			0.07889	15.6328				0.08038	20.6481			0.08325	28.5732				0.07979	4.125			0.08025	6.46563			0.08025	7.08438					0.07979	4.125			0.083	8.5575
0.11673	37.1907			0.07896	15.6389				0.0805	20.6481			0.08325	28.548				0.07985	4.125			0.08025	6.47188			0.08025	7.07813					0.07985	4.125			0.083	8.56188
0.11679	37.1907			0.07904	15.645				0.0805	20.6481			0.08338	28.5354				0.07989	4.125			0.08038	6.47188			0.08038	7.07188					0.07989	4.125			0.08313	8.57062
0.11685	37.1907			0.07909	15.6511				0.08063	20.6281			0.08338	28.5227				0.07998	4.125			0.0805	6.47188			0.0805	7.06563					0.07998	4.125			0.08313	8.57938
0.11695	37.1907			0.07916	15.6572				0.08063	20.6281			0.0835	28.5227				0.08004	4.13094			0.0805	6.47188			0.0805	7.0625					0.08004	4.13094			0.08325	8.57938
0.11698	37.1907			0.07924	15.6632				0.08075	20.6082			0.0835	28.4975				0.0801	4.13094			0.08063	6.46563			0.08063	7.05938					0.0801	4.13094			0.08325	8.59688
0.11704	37.1907			0.0793	15.6692				0.08075	20.6281			0.08363	28.4849				0.08014	4.13094			0.08063	6.46563			0.08063	7.05938					0.08014	4.13094			0.08338	8.59688
0.1171	37.2454			0.07938	15.6753				0.08088	20.6082			0.08363	28.4849				0.08024	4.13094			0.08075	6.45938			0.08075	7.05313					0.08024	4.13094			0.0835	8.59688
0.11716	37.2428			0.07944	15.6812				0.08088	20.6281			0.08375	28.4596				0.08026	4.13719			0.08075	6.46563			0.08075	7.05					0.08026	4.13719			0.0835	8.59688
0.11725	37.2428			0.0795	15.6872				0.081	20.6281			0.08375	28.4596				0.08031	4.13719			0.08088	6.45938			0.08088	7.05					0.08031	4.13719			0.08363	8.60562
0.11731	37.2428			0.07958	15.6931				0.081	20.6481			0.08388	28.4343				0.08039	4.14344			0.08088	6.46563			0.08088	7.04375					0.08039	4.14344			0.08363	8.61438
0.11738	37.2975			0.07963	15.699				0.08113	20.6481			0.084	28.4343				0.08045	4.14344			0.081	6.46563			0.081	7.04375					0.08045	4.14344			0.08375	8.62312
0.11741	37.2949			0.0797	15.7049				0.08113	20.6481			0.084	28.4343				0.08051	4.14344			0.081	6.47188			0.081	7.0375					0.08051	4.14344			0.08375	8.63188
0.11748	37.2949			0.07978	15.7107				0.08125	20.668			0.08413	28.4343				0.08056	4.14344			0.08113	6.47188			0.08113	7.0375					0.08056	4.14344			0.08388	8.63188
0.11753	37.2949			0.07984	15.7166				0.08125	20.668			0.08413	28.4343				0.08064	4.14969			0.08113	6.47188			0.08113	7.0375					0.08064	4.14969			0.08388	8.64063
0.1176	37.2949			0.07989	15.7224				0.08138	20.668			0.08425	28.4343				0.0807	4.14938			0.08125	6.47813			0.08125	7.0375					0.0807	4.14938			0.084	8.64937
0.11766	37.347			0.07998	15.7281				0.08138	20.6481			0.08425	28.4343				0.08076	4.14938			0.08125	6.47813			0.08125	7.0375					0.08076	4.14938			0.084	8.65813
0.11775	37.3444			0.08006	15.7339				0.0815	20.6481			0.08438	28.4343				0.08081	4.15594			0.08138	6.47813			0.08138	7.0375					0.08081	4.15594			0.08413	8.66687
0.11781	37.3965			0.08009	15.7396				0.08163	20.6481			0.08438	28.4343				0.08089	4.15563			0.08138	6.47188			0.08138	7.0375					0.08089	4.15563			0.08413	8.67563
0.11786	37.3965			0.08015	15.7453				0.08163	20.6481			0.0845	28.4343				0.08095	4.15563			0.0815	6.47188			0.0815	7.0375					0.08095	4.15563			0.08425	8.67563
0.11794	37.3965			0.08021	15.7509				0.08163	20.6481			0.08463	28.4091				0.08103	4.16188			0.08163	6.47188			0.08163	7.0375					0.08103	4.16188			0.08425	8.67563
0.11801	37.3965			0.08029	15.7566				0.08175	20.6481			0.08463	28.4091				0.08108	4.16156			0.08163	6.47188			0.08163	7.0375					0.08108	4.16156			0.08438	8.68437
0.11809	37.3965			0.08036	15.7622				0.08188	20.6481			0.08463	28.3838				0.08115	4.16813			0.08163	6.47188			0.08163	7.03125					0.08115	4.16813			0.0845	8.68437
0.11814	37.3965			0.08043	15.7678				0.08188	20.6481			0.08475	28.3838				0.08124	4.16781			0.08175	6.47188			0.08175	7.03125					0.08124	4.16781			0.0845	8.69313
0.11821	37.4486			0.08049	15.7734				0.08188	20.6481			0.08488	28.3586				0.08131	4.16781			0.08188	6.47188			0.08188	7.025					0.08131	4.16781			0.08463	8.69313
0.1183	37.4486			0.08053	15.779				0.082	20.668			0.08488	28.3586				0.08135	4.16781			0.08188	6.47188			0.08188	7.025					0.08135	4.16781			0.08463	8.70187
0.11833	37.4486			0.08061	15.7846				0.082	20.668			0.085	28.3333				0.0814	4.16781			0.08188	6.47188			0.08188	7.01875					0.0814	4.16781			0.08463	8.71063
0.11839	37.4486			0.08068	15.7902				0.08213	20.6879			0.085	28.3333				0.08148	4.17406			0.082	6.47813			0.082	7.01875					0.08148	4.17406			0.08475	8.71937
0.11846	37.4486			0.08074	15.7958				0.08213	20.7079			0.08513	28.3081				0.08154	4.17406			0.082	6.47813			0.082	7.0125					0.08154	4.17406			0.08488	8.71937
0.11853	37.4486			0.08078	15.8014				0.08225	20.7079			0.08513	28.3081				0.0816	4.18031			0.08213	6.48438			0.08213	7.0125					0.0816	4.18031			0.08488	8.71937
0.1186	37.5007			0.08088	15.807				0.08225	20.7079			0.08525	28.2828				0.08165	4.18			0.08213	6.49063			0.08213	7.00625					0.08165	4.18			0.085	8.72813
0.11866	37.5502			0.08091	15.8126				0.08238	20.7079			0.08525	28.2828				0.08171	4.18			0.08225	6.49063			0.08225	7.00625					0.08171	4.18			0.085	8.73687
0.11873	37.5502			0.08099	15.8182				0.08238	20.6879			0.08538	28.2828				0.08179	4.17406			0.08225	6.49063			0.08225	7					0.08179	4.17406			0.08513	8.74563
0.11876	37.5502			0.08105	15.8238				0.0825	20.6879			0.08538	28.2828				0.08184	4.17406			0.08238	6.49063			0.08238	7					0.08184	4.17406			0.08513	8.74563
0.11883	37.6023			0.08111	15.8293				0.0825	20.6879			0.0855	28.2828				0.0819	4.17406			0.08238	6.48438			0.08238	7					0.0819	4.17406			0.08525	8.75437
0.11889	37.5997			0.08118	15.8349				0.08263	20.6879			0.0855	28.2576				0.08196	4.16781			0.0825	6.48438			0.0825	7					0.08196	4.16781			0.08525	8.75437
0.11895	37.5997			0.08123	15.8405				0.08263	20.6879			0.08563	28.2576				0.08203	4.16781			0.0825	6.48438			0.0825	7					0.08203	4.16781			0.08538	8.76313
0.11903	37.5997			0.0813	15.846				0.08275	20.6879			0.08575	28.2323				0.0821	4.16781			0.08263	6.48438			0.08263	6.99375					0.0821	4.16781			0.08538	8.76313
0.11911	37.5997			0.08136	15.8516				0.08275	20.6879			0.08575	28.2323				0.08218	4.15563			0.08263	6.48438			0.08263	6.99375					0.08218	4.15563			0.0855	8.7675
0.11914	37.6544			0.08144	15.8571				0.08288	20.6879			0.08588	28.2323				0.08223	4.14344			0.08275	6.48438			0.08275	6.9875					0.08223	4.14344			0.0855	8.78063
0.1192	37.6518			0.0815	15.8627				0.083	20.6879			0.08588	28.2071				0.0823	4.1375			0.08275	6.48438			0.08275	6.9875					0.0823	4.1375			0.08563	8.785
0.11926	37.7039			0.08158	15.8682				0.083	20.6879			0.086	28.2071				0.08239	4.13094			0.08288	6.48438			0.08288	6.9875					0.08239	4.13094			0.08575	8.79375
0.11934	37.7039			0.08165	15.8736				0.08313	20.6879			0.086	28.1818				0.08243	4.13719			0.083	6.48438			0.083	6.98125					0.08243	4.13719			0.08575	8.8025
0.11941	37.7039			0.08169	15.8791				0.08313	20.6879			0.08613	28.1313				0.08248	4.13719			0.083	6.48438			0.083	6.98125					0.08248	4.13719			0.08588	8.8025
0.11948	37.7039			0.08175	15.8846				0.08325	20.6879			0.08613	28.1061				0.08255	4.14344			0.08313	6.48438			0.08313	6.975					0.08255	4.14344			0.08588	8.8025
0.11954	37.7039			0.08181	15.8901				0.08325	20.7079			0.08625	28.0808				0.08264	4.14344			0.08313	6.48438			0.08313	6.9625					0.08264	4.14344			0.086	8.8025
0.11958	37.7039			0.0819	15.8955				0.08338	20.7079			0.08625	28.0808				0.08268	4.14344			0.08325	6.48438			0.08325	6.95625					0.08268	4.14344			0.086	8.81125
0.11964	37.7039			0.08195	15.9009				0.08338	20.7278			0.08638	28.0303				0.08273	4.14344			0.08325	6.49063			0.08325	6.95					0.08273	4.14344			0.08612	8.81125
0.11969	37.7039			0.082	15.9063				0.0835	20.7278			0.0865	28.0303				0.0828	4.14344			0.08338	6.49063			0.08338	6.95					0.0828	4.14344			0.08612	8.82
0.11976	37.7559			0.08206	15.9117				0.0835	20.7278			0.0865	28.0303				0.08288	4.14344			0.08338	6.49688			0.08338	6.9375					0.08288	4.14344			0.08625	8.82875
0.11983	37.7533			0.08213	15.9171				0.08363	20.7079			0.08663	28.0303				0.08295	4.14344			0.0835	6.49688			0.0835	6.9375					0.08295	4.14344			0.08637	8.82875
0.11991	37.7533			0.0822	15.9225				0.08375	20.7079			0.08663	28.0303				0.08301	4.14344			0.0835	6.49688			0.0835	6.9375					0.08301	4.14344			0.08637	8.8375
0.11995	37.7533			0.08225	15.9278				0.08375	20.6879			0.08675	28.0051				0.08308	4.14344			0.08363	6.49063			0.08363	6.9375					0.08308	4.14344			0.08637	8.84625
0.12	37.7039			0.08231	15.9332				0.08388	20.6879			0.08675	27.9798				0.08311	4.14344			0.08375	6.49063			0.08375	6.9375					0.08311	4.14344			0.0865	8.855
0.12008	37.7039			0.08238	15.9385				0.08388	20.6879			0.08688	27.9546				0.08318	4.14344			0.08375	6.48438			0.08375	6.93125					0.08318	4.14344			0.08662	8.86375
0.12016	37.7039			0.08246	15.9438				0.084	20.6879			0.08688	27.8914				0.08325	4.14344			0.08388	6.48438			0.08388	6.925					0.08325	4.14344			0.08662	8.8725
0.1202	37.7039			0.0825	15.949				0.084	20.6879			0.087	27.8788				0.08331	4.14344			0.08388	6.48438			0.08388	6.91875					0.08331	4.14344			0.08675	8.8725
0.12025	37.7039			0.08255	15.9543				0.08413	20.6879			0.087	27.8662				0.08339	4.14938			0.084	6.48438			0.084	6.90313					0.08339	4.14938			0.08675	8.88125
0.12033	37.7039			0.08263	15.9596				0.08413	20.6879			0.08713	27.8409				0.08348	4.15594			0.084	6.48438			0.084	6.9					0.08348	4.15594			0.08687	8.88125
0.12039	37.7039			0.08269	15.9648				0.08425	20.6879			0.08713	27.7651				0.0835	4.15563			0.08413	6.48438			0.08413	6.89688					0.0835	4.15563			0.08687	8.89
0.12046	37.7039			0.08275	15.97				0.08425	20.6879			0.08725	27.5379				0.08356	4.15563			0.08413	6.48438			0.08413	6.89063					0.08356	4.15563			0.087	8.89875
0.12053	37.7039			0.0828	15.9752				0.08438	20.6879			0.08725	27.2222				0.08363	4.16188			0.08425	6.48438			0.08425	6.87188					0.08363	4.16188			0.087	8.89875
0.1206	37.7039			0.08288	15.9804				0.08438	20.6879			0.08738	26.8939				0.08369	4.16156			0.08425	6.48438			0.08425	6.81563					0.08369	4.16156			0.08712	8.9075
0.12064	37.7039			0.08294	15.9856				0.0845	20.6879			0.0875	26.3005				0.08375	4.16156			0.08438	6.48438			0.08438	6.7375					0.08375	4.16156			0.08712	8.9075
0.1207	37.7039			0.083	15.9908				0.08463	20.7079			0.08763	26.1995				0.08381	4.16781			0.08438	6.48438			0.08438	6.65625					0.08381	4.16781			0.08725	8.9075
0.12076	37.7039			0.08306	15.996				0.08463	20.7079			0.08763	26.3005				0.08389	4.16781			0.0845	6.48438			0.0845	6.50938					0.08389	4.16781			0.08737	8.91625
0.12081	37.7039			0.08311	16.0011				0.08475	20.7079			0.08775	26.351				0.08395	4.16781			0.08463	6.49063			0.08463	6.48438					0.08395	4.16781			0.08737	8.91625
0.12089	37.7039			0.08319	16.0063				0.08475	20.7278			0.08788	26.4268				0.08403	4.16781			0.08463	6.49063			0.08463	6.50938					0.08403	4.16781			0.0875	8.925
0.12098	37.6518			0.08325	16.0115				0.08488	20.7278			0.08788	26.4773				0.08409	4.16781			0.08475	6.49063			0.08475	6.52188					0.08409	4.16781			0.0875	8.925
0.12101	37.6518			0.08334	16.0166				0.08488	20.7278			0.088	26.5783				0.08418	4.16781			0.08475	6.49688			0.08475	6.54063					0.08418	4.16781			0.08762	8.925
0.12106	37.6518			0.0834	16.0218				0.085	20.7278			0.088	26.6035				0.08421	4.17406			0.08488	6.49688			0.08488	6.55313					0.08421	4.17406			0.08762	8.93375
0.12114	37.7039			0.08346	16.027				0.085	20.7278			0.08813	26.6162				0.0843	4.18031			0.08488	6.49688			0.08488	6.57813					0.0843	4.18031			0.08775	8.9425
0.12121	37.7039			0.0835	16.0321				0.08513	20.7278			0.08813	26.6414				0.08436	4.18			0.085	6.49688			0.085	6.58438					0.08436	4.18			0.08775	8.9425
0.12128	37.7039			0.08356	16.0373				0.08513	20.7278			0.08825	26.6919				0.08443	4.18625			0.085	6.49688			0.085	6.5875					0.08443	4.18625			0.08787	8.9425
0.12134	37.7039			0.08361	16.0424				0.08525	20.7278			0.08825	26.6919				0.08446	4.1925			0.08513	6.49688			0.08513	6.59375					0.08446	4.1925			0.088	8.9425
0.1214	37.7039			0.08369	16.0475				0.08525	20.7278			0.08838	26.7172				0.08453	4.19219			0.08513	6.49688			0.08513	6.60625					0.08453	4.19219			0.088	8.95125
0.12145	37.6518			0.08375	16.0526				0.08538	20.7478			0.08838	26.7424				0.08461	4.19219			0.08525	6.49688			0.08525	6.60625					0.08461	4.19219			0.08812	8.96
0.12153	37.6023			0.08385	16.0578				0.08538	20.7478			0.0885	26.7424				0.08466	4.19219			0.08525	6.49688			0.08525	6.6125					0.08466	4.19219			0.08812	8.96
0.12159	37.5997			0.08388	16.0629				0.0855	20.7677			0.0885	26.7424				0.08474	4.19219			0.08538	6.50313			0.08538	6.61875					0.08474	4.19219			0.08825	8.96
0.12165	37.5997			0.08393	16.068				0.0855	20.7677			0.08863	26.7424				0.08483	4.19875			0.08538	6.50313			0.08538	6.61875					0.08483	4.19875			0.08825	8.96
0.1217	37.6544			0.084	16.0731				0.08563	20.7478			0.08875	26.7424				0.08486	4.19844			0.0855	6.50938			0.0855	6.61875					0.08486	4.19844			0.08837	8.96875
0.12179	37.6518			0.08406	16.0782				0.08563	20.7478			0.08875	26.7424				0.08491	4.20469			0.0855	6.50938			0.0855	6.61875					0.08491	4.20469			0.08837	8.96875
0.12183	37.6023			0.08413	16.0833				0.08575	20.7278			0.08888	26.7424				0.08499	4.21094			0.08563	6.50313			0.08563	6.61875					0.08499	4.21094			0.0885	8.9775
0.12188	37.5997			0.08418	16.0883				0.08575	20.7278			0.08888	26.7172				0.08505	4.21063			0.08563	6.50313			0.08563	6.61875					0.08505	4.21063			0.0885	8.9775
0.12195	37.5007			0.08425	16.0934				0.08588	20.7278			0.089	26.6919				0.08513	4.21688			0.08575	6.49688			0.08575	6.61875					0.08513	4.21688			0.08862	8.9775
0.12201	37.3965			0.08431	16.0985				0.08588	20.7278			0.089	26.6667				0.08519	4.21688			0.08575	6.49688			0.08575	6.6125					0.08519	4.21688			0.08862	8.98625
0.12208	37.2428			0.08436	16.1035				0.086	20.7278			0.08913	26.6414				0.08525	4.21688			0.08588	6.49688			0.08588	6.60625					0.08525	4.21688			0.08875	8.995
0.12213	37.1412			0.08443	16.1085				0.086	20.7278			0.08913	26.6414				0.08529	4.21688			0.08588	6.49688			0.08588	6.6					0.08529	4.21688			0.08875	8.99062
0.1222	36.9875			0.0845	16.1136				0.08613	20.7278			0.08925	26.6414				0.08538	4.21688			0.086	6.49688			0.086	6.59375					0.08538	4.21688			0.08887	8.99062
0.12228	36.8886			0.08456	16.1186				0.08625	20.7478			0.08925	26.6162				0.08544	4.22313			0.086	6.49688			0.086	6.59375					0.08544	4.22313			0.089	8.99938
0.12231	36.8365			0.08464	16.1236				0.08625	20.7478			0.08938	26.6035				0.0855	4.22313			0.08613	6.49688			0.08613	6.59375					0.0855	4.22313			0.089	9.00812
0.12238	36.7844			0.0847	16.1286				0.08638	20.7478			0.08938	26.5783				0.08555	4.22906			0.08625	6.50313			0.08625	6.5875					0.08555	4.22906			0.08912	9.00812
0.12244	36.7844			0.08476	16.1335				0.08638	20.7478			0.0895	26.5783				0.08561	4.22906			0.08625	6.50313			0.08625	6.58438					0.08561	4.22906			0.08912	9.00812
0.1225	36.7844			0.08483	16.1385				0.0865	20.7478			0.08963	26.553				0.08568	4.22906			0.08638	6.50313			0.08638	6.57813					0.08568	4.22906			0.08925	9.00812
0.12259	36.7844			0.08491	16.1435				0.0865	20.7677			0.08963	26.5278				0.08573	4.22906			0.08638	6.50313			0.08638	6.57813					0.08573	4.22906			0.08925	9.01688
0.12265	36.7844			0.08498	16.1484				0.08663	20.7677			0.08975	26.5278				0.08579	4.22906			0.0865	6.50313			0.0865	6.57188					0.08579	4.22906			0.08937	9.02562
0.12271	36.7844			0.08503	16.1533				0.08663	20.7677			0.08975	26.4773				0.08588	4.23531			0.0865	6.50938			0.0865	6.56563					0.08588	4.23531			0.08937	9.02562
0.12278	36.8365			0.0851	16.1582				0.08675	20.7876			0.08988	26.452				0.08593	4.23531			0.08663	6.50938			0.08663	6.56563					0.08593	4.23531			0.0895	9.02562
0.12285	36.8339			0.0852	16.1631				0.08675	20.7876			0.08988	26.4268				0.08598	4.23531			0.08663	6.50938			0.08663	6.55313					0.08598	4.23531			0.08962	9.02562
0.12293	36.886			0.08523	16.168				0.08688	20.7876			0.09	26.3763				0.08604	4.22938			0.08675	6.51563			0.08675	6.54688					0.08604	4.22938			0.08962	9.03438
0.12298	36.9355			0.08528	16.1729				0.08688	20.7876			0.09	26.3258				0.08611	4.22906			0.08675	6.51563			0.08675	6.54063					0.08611	4.22906			0.08962	9.03438
0.12305	36.9355			0.08535	16.1777				0.087	20.7876			0.09013	26.2248				0.08616	4.22906			0.08688	6.51563			0.08688	6.52813					0.08616	4.22906			0.08975	9.03438
0.12314	36.9901			0.08541	16.1826				0.087	20.7876			0.09013	26.1995				0.08621	4.22906			0.08688	6.51563			0.08688	6.51563					0.08621	4.22906			0.08987	9.04312
0.12318	36.9875			0.0855	16.1874				0.08713	20.7876			0.09025	26.149				0.08629	4.22906			0.087	6.51563			0.087	6.49063					0.08629	4.22906			0.08987	9.04312
0.12323	36.9875			0.08556	16.1922				0.08713	20.7876			0.09025	26.149				0.08635	4.22906			0.087	6.51563			0.087	6.48438					0.08635	4.22906			0.09	9.04312
0.1233	36.9875			0.08561	16.197				0.08725	20.8076			0.09038	26.0985				0.08641	4.22906			0.08713	6.51563			0.08713	6.47188					0.08641	4.22906			0.09	9.04312
0.12338	37.0396			0.08566	16.2017				0.08725	20.8076			0.0905	26.0732				0.0865	4.22906			0.08713	6.51563			0.08713	6.47188					0.0865	4.22906			0.09012	9.04312
0.12343	37.0396			0.08573	16.2065				0.08738	20.8275			0.0905	26.048				0.08655	4.22906			0.08725	6.52188			0.08725	6.45938					0.08655	4.22906			0.09012	9.04312
0.12348	37.0396			0.08578	16.2112				0.08738	20.8275			0.09063	25.9975				0.08663	4.22906			0.08725	6.52188			0.08725	6.45313					0.08663	4.22906			0.09025	9.05188
0.12354	37.0917			0.08584	16.2159				0.0875	20.8475			0.09063	25.9849				0.08673	4.22906			0.08738	6.52813			0.08738	6.44688					0.08673	4.22906			0.09025	9.06062
0.1236	37.0891			0.08591	16.2206				0.08763	20.8475			0.09075	25.9091				0.08675	4.22906			0.08738	6.52813			0.08738	6.43438					0.08675	4.22906			0.09037	9.07813
0.12369	37.0891			0.08598	16.2252				0.08763	20.8475			0.09075	25.8838				0.0868	4.22906			0.0875	6.53438			0.0875	6.43125					0.0868	4.22906			0.09037	9.07813
0.12375	37.0396			0.08605	16.2298				0.08763	20.8475			0.09088	25.8838				0.08688	4.23531			0.08763	6.53438			0.08763	6.4125					0.08688	4.23531			0.0905	9.07813
0.12381	36.9901			0.08611	16.2344				0.08775	20.8475			0.09088	25.8586				0.08694	4.23531			0.08763	6.53438			0.08763	6.40625					0.08694	4.23531			0.0905	9.08687
0.12385	36.886			0.08618	16.239				0.08788	20.8674			0.091	25.8081				0.08703	4.23531			0.08763	6.53438			0.08763	6.40625					0.08703	4.23531			0.09062	9.08687
0.12395	36.7844			0.08626	16.2435				0.08788	20.8674			0.091	25.8081				0.08709	4.24125			0.08775	6.53438			0.08775	6.4					0.08709	4.24125			0.09062	9.09563
0.12399	36.7349			0.08633	16.248				0.088	20.8873			0.09113	25.7828				0.08714	4.24125			0.08788	6.54063			0.08788	6.3875					0.08714	4.24125			0.09075	9.10437
0.12404	36.6333			0.08638	16.2525				0.088	20.8873			0.09125	25.7576				0.08719	4.24781			0.08788	6.54063			0.08788	6.3875					0.08719	4.24781			0.09087	9.11313
0.12411	36.5786			0.08645	16.257				0.08813	20.8873			0.09125	25.7576				0.08724	4.2475			0.088	6.54688			0.088	6.38125					0.08724	4.2475			0.09087	9.12187
0.12416	36.4796			0.08655	16.2614				0.08813	20.8873			0.09138	25.7576				0.0873	4.25375			0.088	6.54688			0.088	6.375					0.0873	4.25375			0.091	9.13063
0.12425	36.4275			0.08658	16.2658				0.08825	20.8873			0.09138	25.7323				0.08736	4.25375			0.08813	6.54688			0.08813	6.375					0.08736	4.25375			0.091	9.13063
0.12431	36.3754			0.08663	16.2702				0.08825	20.8873			0.0915	25.7323				0.08744	4.25375			0.08813	6.54688			0.08813	6.375					0.08744	4.25375			0.09112	9.13937
0.12438	36.3754			0.0867	16.2746				0.08838	20.8873			0.0915	25.7071				0.0875	4.25375			0.08825	6.54688			0.08825	6.36875					0.0875	4.25375			0.09112	9.14813
0.12441	36.3233			0.08676	16.2789				0.08838	20.8674			0.09163	25.6818				0.08758	4.25375			0.08825	6.54688			0.08825	6.36875					0.08758	4.25375			0.09125	9.14813
0.1245	36.2712			0.08683	16.2832				0.0885	20.8674			0.09163	25.6818				0.08764	4.26			0.08838	6.54688			0.08838	6.3625					0.08764	4.26			0.09125	9.15687
0.12456	36.2712			0.08688	16.2875				0.08863	20.8674			0.09175	25.6566				0.0877	4.25969			0.08838	6.54063			0.08838	6.35625					0.0877	4.25969			0.09137	9.16563
0.12463	36.2712			0.08695	16.2918				0.08863	20.8674			0.09175	25.6566				0.0878	4.26625			0.0885	6.54063			0.0885	6.35625					0.0878	4.26625			0.0915	9.17437
0.12466	36.2712			0.08704	16.296				0.08863	20.8674			0.09188	25.6313				0.08783	4.26594			0.08863	6.54063			0.08863	6.35					0.08783	4.26594			0.0915	9.18313
0.12475	36.2712			0.08708	16.3003				0.08875	20.8873			0.09188	25.6313				0.08788	4.26594			0.08863	6.54063			0.08863	6.35					0.08788	4.26594			0.09162	9.18313
0.12481	36.2712			0.08713	16.3045				0.08875	20.8873			0.092	25.5808				0.08795	4.26594			0.08863	6.54063			0.08863	6.34375					0.08795	4.26594			0.09162	9.18313
0.12488	36.2712			0.08719	16.3087				0.08888	20.8873			0.092	25.5556				0.08804	4.26594			0.08875	6.54688			0.08875	6.34375					0.08804	4.26594			0.09175	9.18313
0.12491	36.2712			0.08726	16.3128				0.089	20.8873			0.09213	25.5556				0.08808	4.26594			0.08875	6.54688			0.08875	6.33125					0.08808	4.26594			0.09175	9.18313
0.12501	36.3233			0.08733	16.3169				0.089	20.8873			0.09213	25.5556				0.08813	4.26594			0.08888	6.54688			0.08888	6.325					0.08813	4.26594			0.09187	9.19187
0.12504	36.3233			0.08739	16.3211				0.089	20.8873			0.09225	25.5556				0.0882	4.26594			0.089	6.54688			0.089	6.325					0.0882	4.26594			0.09187	9.19187
0.12509	36.3233			0.08744	16.3252				0.08913	20.8873			0.09225	25.5303				0.08826	4.27219			0.089	6.54688			0.089	6.325					0.08826	4.27219			0.092	9.20063
0.12516	36.3233			0.08751	16.3293				0.08925	20.8674			0.09238	25.5051				0.08833	4.27188			0.089	6.54688			0.089	6.325					0.08833	4.27188			0.092	9.20063
0.12523	36.3233			0.08759	16.3333				0.08925	20.8674			0.09238	25.4798				0.08838	4.27844			0.08913	6.54688			0.08913	6.31875					0.08838	4.27844			0.09212	9.20063
0.12529	36.2738			0.08766	16.3374				0.08925	20.8674			0.0925	25.4546				0.08845	4.27813			0.08925	6.54063			0.08925	6.3125					0.08845	4.27813			0.09212	9.20063
0.12534	36.2712			0.08773	16.3414				0.08938	20.8475			0.09263	25.4546				0.08851	4.27813			0.08925	6.54063			0.08925	6.30625					0.08851	4.27813			0.09225	9.20063
0.12541	36.2712			0.08779	16.3454				0.08938	20.8475			0.09263	25.4546				0.08858	4.27813			0.08925	6.54063			0.08925	6.3					0.08858	4.27813			0.09225	9.20063
0.12548	36.2712			0.08783	16.3494				0.0895	20.8475			0.09275	25.404				0.08868	4.27813			0.08938	6.53438			0.08938	6.3					0.08868	4.27813			0.09237	9.20063
0.12556	36.2712			0.0879	16.3534				0.08963	20.8475			0.09275	25.404				0.08874	4.27813			0.08938	6.53438			0.08938	6.3					0.08874	4.27813			0.09237	9.20063
0.12563	36.2712			0.08796	16.3574				0.08963	20.8475			0.09288	25.3788				0.08879	4.27813			0.0895	6.53438			0.0895	6.2875					0.08879	4.27813			0.0925	9.20063
0.12569	36.3233			0.08804	16.3614				0.08975	20.8475			0.09288	25.3535				0.08885	4.27813			0.08963	6.53438			0.08963	6.2875					0.08885	4.27813			0.09262	9.20937
0.12573	36.3754			0.0881	16.3654				0.08975	20.8475			0.093	25.3283				0.08891	4.27813			0.08963	6.53438			0.08963	6.28125					0.08891	4.27813			0.09262	9.21375
0.12581	36.3754			0.08818	16.3693				0.08988	20.8475			0.093	25.303				0.08896	4.27813			0.08975	6.53438			0.08975	6.275					0.08896	4.27813			0.09275	9.21375
0.12588	36.3754			0.08824	16.3733				0.08988	20.8475			0.09313	25.2904				0.08904	4.27813			0.08975	6.53438			0.08975	6.26875					0.08904	4.27813			0.09275	9.21375
0.12593	36.3754			0.0883	16.3773				0.09	20.8475			0.09325	25.2651				0.0891	4.27813			0.08988	6.53438			0.08988	6.2625					0.0891	4.27813			0.09287	9.21375
0.126	36.3754			0.08835	16.3812				0.09	20.8475			0.09325	25.2651				0.08916	4.28438			0.08988	6.53438			0.08988	6.25938					0.08916	4.28438			0.09287	9.21375
0.12608	36.3754			0.08843	16.3851				0.09013	20.8475			0.09338	25.2146				0.08921	4.28438			0.09	6.53438			0.09	6.25313					0.08921	4.28438			0.093	9.21375
0.12614	36.3754			0.08849	16.3891				0.09013	20.8475			0.09338	25.2146				0.08928	4.29063			0.09	6.53438			0.09	6.25313					0.08928	4.29063			0.09312	9.21375
0.1262	36.4275			0.08855	16.393				0.09025	20.8674			0.0935	25.2146				0.08935	4.29031			0.09013	6.53438			0.09013	6.24063					0.08935	4.29031			0.09312	9.2225
0.12626	36.4249			0.08864	16.3969				0.09025	20.8674			0.0935	25.1894				0.0894	4.29031			0.09013	6.53438			0.09013	6.24063					0.0894	4.29031			0.09325	9.23125
0.12636	36.5291			0.08868	16.4009				0.09038	20.8674			0.09363	25.1389				0.08946	4.29031			0.09025	6.54063			0.09025	6.24063					0.08946	4.29031			0.09325	9.23125
0.12639	36.5291			0.08874	16.4048				0.0905	20.8674			0.09363	25.0631				0.08953	4.29031			0.09025	6.54063			0.09025	6.23438					0.08953	4.29031			0.09338	9.23125
0.12645	36.5291			0.08879	16.4088				0.0905	20.8475			0.09375	25.0126				0.0896	4.29656			0.09038	6.54063			0.09038	6.22188					0.0896	4.29656			0.09338	9.23125
0.12651	36.5291			0.08886	16.4127				0.09063	20.8475			0.09375	24.9621				0.08966	4.29656			0.0905	6.54063			0.0905	6.20313					0.08966	4.29656			0.0935	9.24
0.12659	36.477			0.08895	16.4167				0.09063	20.8475			0.09388	24.9116				0.08973	4.30281			0.0905	6.53438			0.0905	6.19063					0.08973	4.30281			0.0935	9.24875
0.12666	36.5291			0.08899	16.4206				0.09075	20.8475			0.09388	24.8611				0.08978	4.30281			0.09063	6.53438			0.09063	6.17813					0.08978	4.30281			0.09363	9.2575
0.12673	36.5291			0.08904	16.4246				0.09075	20.8275			0.094	24.8106				0.08985	4.30281			0.09063	6.53438			0.09063	6.16563					0.08985	4.30281			0.09363	9.26625
0.12679	36.5291			0.08911	16.4286				0.09088	20.8275			0.094	24.7601				0.08991	4.30281			0.09075	6.53438			0.09075	6.15313					0.08991	4.30281			0.09375	9.26625
0.12683	36.5786			0.08919	16.4326				0.09088	20.8275			0.09413	24.6843				0.08998	4.30906			0.09075	6.52813			0.09075	6.14063					0.08998	4.30906			0.09375	9.26625
0.12689	36.5786			0.08925	16.4366				0.091	20.8475			0.09425	24.6591				0.09003	4.30875			0.09088	6.52813			0.09088	6.12813					0.09003	4.30875			0.09388	9.26625
0.12695	36.5786			0.08931	16.4407				0.091	20.8475			0.09425	24.6465				0.09009	4.30875			0.09088	6.52813			0.09088	6.10938					0.09009	4.30875			0.09388	9.275
0.12701	36.5786			0.08939	16.4447				0.09113	20.8475			0.09438	24.6212				0.09016	4.31531			0.091	6.53438			0.091	6.10313					0.09016	4.31531			0.094	9.28375
0.12708	36.5786			0.08943	16.4487				0.09113	20.8475			0.09438	24.596				0.09021	4.32125			0.091	6.53438			0.091	6.1					0.09021	4.32125			0.09413	9.30125
0.12715	36.5786			0.08949	16.4528				0.09125	20.8475			0.0945	24.5707				0.09028	4.32094			0.09113	6.53438			0.09113	6.09375					0.09028	4.32094			0.09413	9.31
0.1272	36.6307			0.08956	16.4568				0.09138	20.8475			0.0945	24.5454				0.09034	4.32094			0.09113	6.53438			0.09113	6.0875					0.09034	4.32094			0.09425	9.31875
0.12726	36.6307			0.08961	16.4609				0.09138	20.8674			0.09463	24.5454				0.0904	4.3275			0.09125	6.53438			0.09125	6.08125					0.0904	4.3275			0.09425	9.31875
0.12733	36.6828			0.0897	16.465				0.0915	20.8674			0.09463	24.5202				0.09048	4.32719			0.09138	6.53438			0.09138	6.075					0.09048	4.32719			0.09438	9.31875
0.12739	36.6802			0.08979	16.469				0.0915	20.8674			0.09475	24.4949				0.09056	4.32719			0.09138	6.54063			0.09138	6.075					0.09056	4.32719			0.09438	9.31875
0.12748	36.6802			0.08981	16.4731				0.09163	20.8475			0.09488	24.4697				0.09064	4.32719			0.0915	6.54063			0.0915	6.06875					0.09064	4.32719			0.09438	9.3275
0.12754	36.6802			0.08988	16.4772				0.09163	20.8475			0.09488	24.4444				0.09068	4.32719			0.0915	6.54063			0.0915	6.0625					0.09068	4.32719			0.0945	9.33625
0.1276	36.7349			0.08994	16.4813				0.09175	20.8475			0.095	24.4192				0.09074	4.33344			0.09163	6.53438			0.09163	6.05625					0.09074	4.33344			0.09463	9.345
0.12764	36.7323			0.09003	16.4854				0.09175	20.8674			0.095	24.3939				0.0908	4.33344			0.09163	6.53438			0.09163	6.05					0.0908	4.33344			0.09463	9.35375
0.1277	36.7844			0.09006	16.4895				0.09188	20.8873			0.09513	24.3687				0.09085	4.33344			0.09175	6.53438			0.09175	6.04375					0.09085	4.33344			0.09475	9.3625
0.12775	36.7844			0.09013	16.4936				0.09188	20.8873			0.09513	24.3434				0.09093	4.33969			0.09175	6.54063			0.09175	6.0375					0.09093	4.33969			0.09475	9.37125
0.12783	36.7844			0.09019	16.4977				0.092	20.8873			0.09525	24.3434				0.09099	4.33938			0.09188	6.54688			0.09188	6.03125					0.09099	4.33938			0.09488	9.38
0.12789	36.7844			0.09026	16.5018				0.09213	20.8873			0.09525	24.3182				0.09108	4.34563			0.09188	6.54688			0.09188	6.025					0.09108	4.34563			0.09488	9.38
0.12796	36.7844			0.09034	16.5059				0.09213	20.8674			0.09538	24.3182				0.09114	4.35188			0.092	6.54688			0.092	6.025					0.09114	4.35188			0.095	9.38875
0.12804	36.8339			0.0904	16.51				0.09213	20.8674			0.09538	24.3182				0.0912	4.35156			0.09213	6.54688			0.09213	6.01875					0.0912	4.35156			0.095	9.3975
0.12813	36.886			0.09046	16.5141				0.09225	20.8674			0.0955	24.2929				0.09126	4.35156			0.09213	6.54063			0.09213	6.01875					0.09126	4.35156			0.09513	9.3975
0.12816	36.886			0.0905	16.5183				0.09238	20.8873			0.0955	24.2424				0.09134	4.35156			0.09213	6.54063			0.09213	6.01875					0.09134	4.35156			0.09513	9.40625
0.12823	36.886			0.09058	16.5224				0.09238	20.8873			0.09563	24.2172				0.0914	4.35156			0.09225	6.54063			0.09225	6.0125					0.0914	4.35156			0.09525	9.40625
0.1283	36.886			0.09065	16.5265				0.0925	20.8873			0.09563	24.1919				0.09146	4.35813			0.09238	6.54688			0.09238	6					0.09146	4.35813			0.09538	9.415
0.12835	36.886			0.0907	16.5306				0.0925	20.8873			0.09575	24.1667				0.0915	4.35781			0.09238	6.54688			0.09238	5.99375					0.0915	4.35781			0.09538	9.415
0.12844	36.886			0.09078	16.5347				0.09263	20.8873			0.09575	24.1162				0.09156	4.36406			0.0925	6.54688			0.0925	5.9875					0.09156	4.36406			0.09538	9.42375
0.12851	36.886			0.09085	16.5388				0.09275	20.8873			0.09588	24.1162				0.09163	4.36406			0.0925	6.54688			0.0925	5.98125					0.09163	4.36406			0.0955	9.42375
0.12858	36.886			0.09091	16.5429				0.09275	20.8873			0.096	24.0909				0.09169	4.36406			0.09263	6.54688			0.09263	5.96875					0.09169	4.36406			0.09563	9.4325
0.12863	36.886			0.09096	16.547				0.09275	20.9073			0.096	24.0783				0.09175	4.36406			0.09275	6.54688			0.09275	5.96875					0.09175	4.36406			0.09563	9.4325
0.1287	36.886			0.09104	16.5511				0.09288	20.9073			0.09613	24.0657				0.09183	4.36406			0.09275	6.54688			0.09275	5.9625					0.09183	4.36406			0.09575	9.43688
0.12878	36.886			0.09111	16.5552				0.09288	20.9073			0.09625	24.053				0.09188	4.37031			0.09275	6.55313			0.09275	5.95938					0.09188	4.37031			0.09575	9.45
0.12884	36.886			0.09119	16.5593				0.093	20.9073			0.09625	24.0404				0.09194	4.37			0.09288	6.55313			0.09288	5.95625					0.09194	4.37			0.09588	9.44562
0.12891	36.886			0.09124	16.5634				0.093	20.9073			0.09638	24.0278				0.09201	4.37			0.09288	6.55313			0.09288	5.95313					0.09201	4.37			0.09588	9.44562
0.12898	36.886			0.09131	16.5675				0.09313	20.9073			0.09638	24.0025				0.09209	4.37625			0.093	6.55313			0.093	5.95					0.09209	4.37625			0.096	9.45438
0.12905	36.938			0.09139	16.5715				0.09313	20.9073			0.0965	23.9773				0.09213	4.37625			0.093	6.55313			0.093	5.94688					0.09213	4.37625			0.096	9.46312
0.12911	36.9355			0.09146	16.5756				0.09325	20.9073			0.0965	23.9773				0.09219	4.37625			0.09313	6.55313			0.09313	5.94063					0.09219	4.37625			0.09613	9.46312
0.12916	36.9875			0.09151	16.5797				0.09325	20.9073			0.09663	23.952				0.09225	4.37625			0.09313	6.55313			0.09313	5.93438					0.09225	4.37625			0.09625	9.47188
0.12924	36.9875			0.09159	16.5837				0.09338	20.9073			0.09663	23.9268				0.09233	4.37625			0.09325	6.55313			0.09325	5.93438					0.09233	4.37625			0.09625	9.47188
0.12931	36.9875			0.09168	16.5877				0.09338	20.9073			0.09675	23.9268				0.0924	4.37625			0.09325	6.55313			0.09325	5.92813					0.0924	4.37625			0.09638	9.47188
0.12939	36.9875			0.09171	16.5917				0.0935	20.8873			0.09675	23.9015				0.09246	4.37625			0.09338	6.55313			0.09338	5.92188					0.09246	4.37625			0.09638	9.47188
0.12944	37.0396			0.09176	16.5957				0.0935	20.8873			0.09688	23.8763				0.09253	4.37625			0.09338	6.55313			0.09338	5.92188					0.09253	4.37625			0.0965	9.48062
0.12951	37.0396			0.09184	16.5997				0.09363	20.8873			0.09688	23.851				0.09256	4.37625			0.0935	6.54688			0.0935	5.91563					0.09256	4.37625			0.0965	9.48938
0.1296	37.0396			0.0919	16.6037				0.09375	20.8873			0.097	23.8258				0.09265	4.37625			0.0935	6.54688			0.0935	5.90938					0.09265	4.37625			0.0965	9.48938
0.12963	37.0396			0.09198	16.6077				0.09375	20.9073			0.097	23.8005				0.09271	4.37625			0.09363	6.54688			0.09363	5.90313					0.09271	4.37625			0.09663	9.49812
0.12969	36.9875			0.09204	16.6116				0.09375	20.9073			0.09713	23.7752				0.09279	4.36438			0.09375	6.54688			0.09375	5.89688					0.09279	4.36438			0.09675	9.50688
0.12975	36.9875			0.09213	16.6156				0.09388	20.9073			0.09725	23.75				0.09285	4.36406			0.09375	6.55313			0.09375	5.89063					0.09285	4.36406			0.09675	9.50688
0.12983	36.9875			0.09216	16.6195				0.094	20.9073			0.09725	23.7248				0.09291	4.35781			0.09375	6.55313			0.09375	5.88438					0.09291	4.35781			0.09688	9.50688
0.1299	36.9875			0.09223	16.6234				0.094	20.9073			0.09738	23.7248				0.09298	4.35188			0.09388	6.55313			0.09388	5.87813					0.09298	4.35188			0.09688	9.51563
0.12996	36.9875			0.09228	16.6274				0.09413	20.9073			0.09738	23.6995				0.09304	4.35156			0.094	6.55313			0.094	5.87188					0.09304	4.35156			0.097	9.51563
0.13004	36.9875			0.09235	16.6313				0.09413	20.9073			0.09738	23.6742				0.09311	4.35156			0.094	6.55313			0.094	5.87188					0.09311	4.35156			0.097	9.52437
0.13011	36.9875			0.09244	16.6352				0.09425	20.9073			0.0975	23.649				0.0932	4.35156			0.09413	6.55313			0.09413	5.86563					0.0932	4.35156			0.09713	9.52437
0.13015	36.9355			0.09248	16.6391				0.09425	20.9073			0.09763	23.6237				0.09323	4.35781			0.09413	6.55313			0.09413	5.85938					0.09323	4.35781			0.09713	9.53313
0.1302	36.8339			0.09253	16.643				0.09438	20.9272			0.09763	23.5732				0.09329	4.35781			0.09425	6.55313			0.09425	5.85313					0.09329	4.35781			0.09725	9.53313
0.13028	36.7844			0.0926	16.6469				0.09438	20.9272			0.09775	23.548				0.09335	4.36406			0.09425	6.55313			0.09425	5.84688					0.09335	4.36406			0.09725	9.54187
0.13036	36.6307			0.09266	16.6508				0.0945	20.9272			0.09775	23.5227				0.09341	4.36406			0.09438	6.55938			0.09438	5.83438					0.09341	4.36406			0.09738	9.54187
0.1304	36.6307			0.09273	16.6547				0.09463	20.9272			0.09788	23.4975				0.0935	4.36406			0.09438	6.55938			0.09438	5.82813					0.0935	4.36406			0.0975	9.54187
0.13045	36.6307			0.09281	16.6586				0.09463	20.9272			0.098	23.4217				0.09356	4.36406			0.0945	6.55938			0.0945	5.82188					0.09356	4.36406			0.0975	9.54187
0.13053	36.6307			0.09286	16.6625				0.09475	20.9272			0.09813	23.4091				0.09363	4.37			0.09463	6.55938			0.09463	5.81563					0.09363	4.37			0.09763	9.54187
0.13059	36.6802			0.09293	16.6664				0.09475	20.9272			0.09813	23.3586				0.09366	4.37			0.09463	6.55938			0.09463	5.79688					0.09366	4.37			0.09763	9.54187
0.13066	36.6802			0.09303	16.6703				0.09488	20.9272			0.09813	23.3081				0.09375	4.37625			0.09475	6.55938			0.09475	5.79375					0.09375	4.37625			0.09775	9.54187
0.13074	36.6802			0.09306	16.6742				0.09488	20.9073			0.09825	23.2576				0.09381	4.37625			0.09475	6.55938			0.09475	5.78125					0.09381	4.37625			0.09775	9.54187
0.13079	36.6802			0.09311	16.6781				0.095	20.9073			0.09838	23.2071				0.09388	4.37625			0.09488	6.55938			0.09488	5.76875					0.09388	4.37625			0.09788	9.55063
0.13086	36.6802			0.09318	16.682				0.095	20.8873			0.09838	23.1313				0.09391	4.37625			0.09488	6.55313			0.09488	5.75625					0.09391	4.37625			0.09788	9.55063
0.13094	36.6802			0.09326	16.6859				0.09513	20.8873			0.0985	23.0051				0.09401	4.37625			0.095	6.55313			0.095	5.74375					0.09401	4.37625			0.098	9.55937
0.131	36.7349			0.09333	16.6898				0.09513	20.8873			0.0985	22.9546				0.09404	4.37625			0.095	6.54688			0.095	5.725					0.09404	4.37625			0.098	9.55937
0.13108	36.7323			0.09339	16.6938				0.09525	20.8873			0.09863	22.904				0.09409	4.37625			0.09513	6.54688			0.09513	5.69375					0.09409	4.37625			0.09813	9.56813
0.13115	36.7844			0.09345	16.6977				0.09525	20.8873			0.09863	22.8535				0.09416	4.37625			0.09513	6.54688			0.09513	5.68125					0.09416	4.37625			0.09825	9.56813
0.13119	36.7844			0.09349	16.7016				0.09538	20.8873			0.09875	22.7525				0.09425	4.3825			0.09525	6.54688			0.09525	5.66875					0.09425	4.3825			0.09825	9.57687
0.13128	36.7844			0.09358	16.7054				0.09538	20.8873			0.09875	22.7399				0.09429	4.3825			0.09525	6.54688			0.09525	5.65625					0.09429	4.3825			0.09825	9.58563
0.13133	36.7844			0.09364	16.7093				0.0955	20.8873			0.09888	22.7399				0.09435	4.3825			0.09538	6.54688			0.09538	5.63125					0.09435	4.3825			0.09838	9.58563
0.1314	36.7844			0.0937	16.7132				0.09563	20.8873			0.09888	22.7146				0.09441	4.38844			0.09538	6.54688			0.09538	5.62813					0.09441	4.38844			0.0985	9.59437
0.13149	36.7844			0.09374	16.7171				0.09563	20.8873			0.099	22.7146				0.09449	4.3825			0.0955	6.54688			0.0955	5.62813					0.09449	4.3825			0.0985	9.60313
0.13153	36.7844			0.09384	16.721				0.09575	20.8873			0.09913	22.6894				0.09456	4.3825			0.09563	6.54688			0.09563	5.62188					0.09456	4.3825			0.0985	9.61187
0.13158	36.7844			0.09388	16.7248				0.09575	20.8873			0.09913	22.6641				0.09463	4.3825			0.09563	6.54688			0.09563	5.62188					0.09463	4.3825			0.09863	9.61187
0.13165	36.7844			0.09393	16.7287				0.09588	20.8873			0.09925	22.6389				0.09469	4.3825			0.09575	6.54688			0.09575	5.61563					0.09469	4.3825			0.09875	9.61187
0.13173	36.8365			0.09399	16.7325				0.09588	20.8873			0.09925	22.6389				0.09473	4.37656			0.09575	6.54688			0.09575	5.60938					0.09473	4.37656			0.09875	9.61187
0.1318	36.886			0.09405	16.7364				0.096	20.8873			0.09938	22.6136				0.09479	4.37625			0.09588	6.54688			0.09588	5.60313					0.09479	4.37625			0.09888	9.62063
0.13186	36.886			0.09411	16.7402				0.096	20.8873			0.09938	22.5884				0.09485	4.37625			0.09588	6.54688			0.09588	5.60313					0.09485	4.37625			0.09888	9.62063
0.13191	36.886			0.09418	16.744				0.09613	20.8873			0.0995	22.5631				0.0949	4.37625			0.096	6.54688			0.096	5.59688					0.0949	4.37625			0.099	9.62937
0.13196	36.886			0.09424	16.7478				0.09625	20.8873			0.0995	22.5631				0.09498	4.37625			0.096	6.54688			0.096	5.59063					0.09498	4.37625			0.099	9.62937
0.13205	36.886			0.09433	16.7516				0.09625	20.8873			0.09963	22.5126				0.09506	4.37625			0.09613	6.54688			0.09613	5.58438					0.09506	4.37625			0.09913	9.62937
0.13211	36.938			0.09436	16.7554				0.09638	20.8873			0.09963	22.5126				0.0951	4.3825			0.09625	6.54688			0.09625	5.58438					0.0951	4.3825			0.09913	9.63813
0.13218	36.9355			0.09441	16.7593				0.09638	20.8873			0.09975	22.5126				0.09515	4.3825			0.09625	6.54688			0.09625	5.57188					0.09515	4.3825			0.09925	9.63813
0.13224	36.9355			0.09449	16.763				0.0965	20.8873			0.09975	22.4874				0.09523	4.38875			0.09638	6.54688			0.09638	5.57188					0.09523	4.38875			0.09925	9.64687
0.13231	36.9355			0.09455	16.7669				0.0965	20.8873			0.09988	22.4621				0.09531	4.38844			0.09638	6.54688			0.09638	5.57188					0.09531	4.38844			0.09938	9.65125
0.13238	36.9355			0.09465	16.7706				0.09663	20.9073			0.1	22.4369				0.09534	4.38844			0.0965	6.54688			0.0965	5.56563					0.09534	4.38844			0.09938	9.66
0.13244	36.9355			0.09469	16.7745				0.09663	20.9073			0.1	22.4369				0.0954	4.38844			0.0965	6.54688			0.0965	5.55938					0.0954	4.38844			0.0995	9.66875
0.13249	36.9901			0.09479	16.7783				0.09675	20.9073			0.10013	22.3864				0.09548	4.38844			0.09663	6.55313			0.09663	5.55313					0.09548	4.38844			0.0995	9.6775
0.13254	36.9875			0.09483	16.7821				0.09675	20.9272			0.10013	22.3611				0.09554	4.38844			0.09663	6.55313			0.09663	5.55313					0.09554	4.38844			0.09963	9.6775
0.1326	36.9875			0.09489	16.7859				0.09688	20.9272			0.10025	22.3359				0.0956	4.38844			0.09675	6.55313			0.09675	5.54063					0.0956	4.38844			0.09963	9.68625
0.13266	36.9875			0.09498	16.7897				0.09688	20.9272			0.10025	22.3106				0.09566	4.38844			0.09675	6.55938			0.09675	5.53438					0.09566	4.38844			0.09975	9.68625
0.13273	36.9875			0.09503	16.7935				0.097	20.9472			0.10038	22.2601				0.09571	4.395			0.09688	6.55938			0.09688	5.52813					0.09571	4.395			0.09988	9.695
0.13283	36.9875			0.09509	16.7973				0.097	20.9472			0.10038	22.2349				0.09579	4.39469			0.09688	6.55938			0.09688	5.52188					0.09579	4.39469			0.09988	9.695
0.13285	36.9875			0.09519	16.8011				0.09713	20.9671			0.1005	22.2349				0.09586	4.39469			0.097	6.56563			0.097	5.50938					0.09586	4.39469			0.1	9.695
0.1329	36.9875			0.09521	16.805				0.09725	20.9671			0.1005	22.2096				0.09591	4.39469			0.097	6.56563			0.097	5.50313					0.09591	4.39469			0.1	9.70375
0.13298	36.9875			0.09528	16.8088				0.09725	20.9671			0.10063	22.1843				0.09596	4.38844			0.09713	6.57188			0.09713	5.50313					0.09596	4.38844			0.10013	9.70375
0.13304	36.9875			0.09535	16.8126				0.09738	20.9671			0.10063	22.1591				0.09604	4.38844			0.09725	6.57188			0.09725	5.49688					0.09604	4.38844			0.10013	9.7125
0.13313	36.9875			0.09541	16.8165				0.09738	20.9671			0.10075	22.1465				0.09611	4.38844			0.09725	6.57188			0.09725	5.49063					0.09611	4.38844			0.10025	9.72125
0.13319	36.9875			0.09546	16.8203				0.0975	20.9671			0.10075	22.1212				0.09619	4.38844			0.09738	6.57188			0.09738	5.48438					0.09619	4.38844			0.10025	9.72125
0.13325	36.9875			0.09553	16.8242				0.0975	20.987			0.10088	22.0707				0.09625	4.38844			0.09738	6.57188			0.09738	5.48125					0.09625	4.38844			0.10038	9.72125
0.13329	36.9355			0.09559	16.828				0.09763	20.987			0.101	22.0454				0.0963	4.38844			0.0975	6.57188			0.0975	5.475					0.0963	4.38844			0.10038	9.73
0.13335	36.8886			0.09566	16.8318				0.09763	21.007			0.101	22.0202				0.09635	4.38844			0.0975	6.57813			0.0975	5.4625					0.09635	4.38844			0.1005	9.73
0.1334	36.886			0.09571	16.8357				0.09775	21.0369			0.10113	21.9949				0.09643	4.395			0.09763	6.57813			0.09763	5.45625					0.09643	4.395			0.1005	9.73
0.13348	36.8365			0.09578	16.8395				0.09775	21.0369			0.10113	21.9444				0.0965	4.39469			0.09763	6.58438			0.09763	5.45					0.0965	4.39469			0.10063	9.73875
0.13354	36.8339			0.09584	16.8433				0.09788	21.0369			0.10125	21.9192				0.09655	4.40063			0.09775	6.59375			0.09775	5.44375					0.09655	4.40063			0.10063	9.7475
0.13364	36.7844			0.09591	16.8471				0.09788	21.0369			0.10125	21.8939				0.09661	4.40063			0.09775	6.59375			0.09775	5.43125					0.09661	4.40063			0.10075	9.75625
0.13368	36.7844			0.09599	16.851				0.098	21.0369			0.10138	21.8939				0.0967	4.40688			0.09788	6.59375			0.09788	5.425					0.0967	4.40688			0.10075	9.75625
0.13376	36.7844			0.09605	16.8548				0.09813	21.0568			0.10138	21.8434				0.09676	4.40688			0.09788	6.59375			0.09788	5.41875					0.09676	4.40688			0.10088	9.75625
0.13381	36.7323			0.09611	16.8586				0.09813	21.0568			0.1015	21.8434				0.09681	4.41313			0.098	6.59375			0.098	5.41875					0.09681	4.41313			0.10088	9.75625
0.13386	36.6828			0.0962	16.8623				0.09825	21.0768			0.10163	21.8182				0.09689	4.41313			0.09813	6.6			0.09813	5.40625					0.09689	4.41313			0.101	9.75625
0.13395	36.6802			0.09624	16.8661				0.09825	21.0967			0.10163	21.8182				0.09696	4.41313			0.09813	6.6			0.09813	5.40625					0.09696	4.41313			0.101	9.75625
0.13404	36.6802			0.09633	16.8698				0.09838	21.1166			0.10163	21.7929				0.09704	4.41313			0.09825	6.60625			0.09825	5.4					0.09704	4.41313			0.10113	9.7475
0.13408	36.7349			0.09638	16.8736				0.09838	21.1366			0.10175	21.7677				0.09709	4.41938			0.09825	6.6125			0.09825	5.4					0.09709	4.41938			0.10125	9.7475
0.13416	36.7323			0.09645	16.8773				0.0985	21.1565			0.10188	21.7424				0.09715	4.41906			0.09838	6.61875			0.09838	5.39375					0.09715	4.41906			0.10125	9.75625
0.13423	36.7844			0.09653	16.881				0.0985	21.1565			0.10188	21.6919				0.09724	4.42531			0.09838	6.625			0.09838	5.3875					0.09724	4.42531			0.10138	9.75625
0.13429	36.7844			0.09659	16.8847				0.09863	21.1565			0.102	21.6667				0.0973	4.42531			0.0985	6.63125			0.0985	5.38125					0.0973	4.42531			0.10138	9.765
0.13436	36.7844			0.09665	16.8884				0.09863	21.1765			0.102	21.6414				0.09736	4.43156			0.0985	6.63125			0.0985	5.36875					0.09736	4.43156			0.1015	9.77375
0.13443	36.7844			0.09674	16.8921				0.09875	21.1964			0.10213	21.6162				0.09743	4.43125			0.09863	6.63125			0.09863	5.3625					0.09743	4.43125			0.1015	9.77375
0.1345	36.7844			0.09679	16.8957				0.09888	21.1964			0.10213	21.5909				0.09753	4.43125			0.09863	6.6375			0.09863	5.35625					0.09753	4.43125			0.10162	9.7825
0.13455	36.7844			0.09684	16.8994				0.09888	21.1964			0.10225	21.5404				0.09755	4.43125			0.09875	6.64375			0.09875	5.35					0.09755	4.43125			0.10162	9.7825
0.13461	36.7844			0.0969	16.903				0.099	21.1765			0.10225	21.5151				0.0976	4.43125			0.09888	6.64375			0.09888	5.34375					0.0976	4.43125			0.10175	9.79125
0.13471	36.7844			0.09696	16.9066				0.099	21.1565			0.10238	21.4899				0.09768	4.43125			0.09888	6.64375			0.09888	5.33125					0.09768	4.43125			0.10175	9.8
0.13475	36.7844			0.09704	16.9102				0.09913	21.1565			0.10238	21.4899				0.09775	4.43125			0.099	6.6375			0.099	5.325					0.09775	4.43125			0.10187	9.8
0.1348	36.7844			0.09711	16.9137				0.09913	21.1765			0.1025	21.452				0.09783	4.4375			0.099	6.63125			0.099	5.31875					0.09783	4.4375			0.10187	9.8
0.13486	36.7844			0.09718	16.9173				0.09925	21.1765			0.10263	21.452				0.09789	4.4375			0.09913	6.63125			0.09913	5.31875					0.09789	4.4375			0.102	9.8
0.13494	36.7844			0.09724	16.9208				0.09925	21.1765			0.10263	21.4268				0.09795	4.4375			0.09913	6.6375			0.09913	5.30938					0.09795	4.4375			0.102	9.8
0.13501	36.7844			0.09728	16.9243				0.09938	21.1964			0.10275	21.4015				0.09799	4.4375			0.09925	6.6375			0.09925	5.30938					0.09799	4.4375			0.10212	9.80875
0.13508	36.7844			0.09734	16.9277				0.09938	21.1765			0.10275	21.351				0.09805	4.4375			0.09925	6.6375			0.09925	5.30313					0.09805	4.4375			0.10225	9.8175
0.13515	36.7844			0.09739	16.9312				0.0995	21.1765			0.10288	21.3005				0.0981	4.44406			0.09938	6.64375			0.09938	5.29688					0.0981	4.44406			0.10225	9.8175
0.13521	36.7844			0.09745	16.9346				0.0995	21.1765			0.10288	21.25				0.09818	4.44375			0.09938	6.6375			0.09938	5.28438					0.09818	4.44375			0.10237	9.8175
0.13529	36.7323			0.09753	16.938				0.09963	21.1765			0.103	21.1995				0.09824	4.44969			0.0995	6.6375			0.0995	5.27188					0.09824	4.44969			0.10237	9.8175
0.13535	36.7323			0.09759	16.9414				0.09975	21.1964			0.103	21.048				0.09834	4.45594			0.0995	6.6375			0.0995	5.25938					0.09834	4.45594			0.10237	9.82625
0.13544	36.6828			0.09768	16.9447				0.09975	21.1964			0.10313	20.8965				0.09836	4.45594			0.09963	6.6375			0.09963	5.24688					0.09836	4.45594			0.1025	9.82625
0.13548	36.6307			0.09773	16.948				0.09988	21.1964			0.10325	20.7576				0.09841	4.46219			0.09975	6.64375			0.09975	5.20938					0.09841	4.46219			0.10262	9.835
0.13555	36.6307			0.0978	16.9513				0.09988	21.1964			0.10325	20.6061				0.09849	4.46188			0.09975	6.64375			0.09975	5.17188					0.09849	4.46188			0.10262	9.835
0.13561	36.6307			0.09788	16.9546				0.1	21.1964			0.10338	20.3535				0.09855	4.46188			0.09988	6.64375			0.09988	5.1375					0.09855	4.46188			0.10275	9.84375
0.13568	36.6307			0.09794	16.9578				0.1	21.1964			0.10338	20.303				0.09861	4.46188			0.09988	6.64375			0.09988	5.1					0.09861	4.46188			0.10275	9.84375
0.13573	36.6307			0.09799	16.961				0.10013	21.1964			0.1035	20.3283				0.09866	4.46188			0.1	6.64375			0.1	5.0375					0.09866	4.46188			0.10287	9.8525
0.13579	36.6307			0.09808	16.9641				0.10013	21.1964			0.1035	20.3535				0.09873	4.46188			0.1	6.64375			0.1	5.025					0.09873	4.46188			0.10287	9.86125
0.13584	36.6307			0.09815	16.9672				0.10025	21.1964			0.10363	20.404				0.0988	4.46188			0.10013	6.64375			0.10013	5.03125					0.0988	4.46188			0.103	9.87
0.1359	36.5786			0.09819	16.9703				0.10025	21.2163			0.10363	20.404				0.09886	4.46188			0.10013	6.64375			0.10013	5.0375					0.09886	4.46188			0.103	9.87
0.13598	36.5786			0.09824	16.9734				0.10038	21.2163			0.10375	20.404				0.09894	4.46844			0.10025	6.64375			0.10025	5.05					0.09894	4.46844			0.10312	9.87
0.13604	36.5786			0.09831	16.9764				0.1005	21.2163			0.10375	20.404				0.09901	4.47469			0.10025	6.65			0.10025	5.05					0.09901	4.47469			0.10325	9.87875
0.1361	36.5786			0.09838	16.9794				0.1005	21.2163			0.10388	20.404				0.09905	4.48031			0.10038	6.65			0.10038	5.05					0.09905	4.48031			0.10325	9.87438
0.13615	36.5786			0.09844	16.9824				0.1005	21.1964			0.10388	20.404				0.09914	4.48656			0.1005	6.65			0.1005	5.05					0.09914	4.48656			0.10337	9.89188
0.13623	36.5786			0.0985	16.9853				0.10063	21.1565			0.104	20.404				0.09918	4.48656			0.1005	6.65			0.1005	5.05					0.09918	4.48656			0.10337	9.89188
0.1363	36.5786			0.09856	16.9882				0.10075	21.1366			0.104	20.404				0.09923	4.48656			0.1005	6.64375			0.1005	5.05					0.09923	4.48656			0.1035	9.90062
0.13636	36.5786			0.09864	16.991				0.10075	21.0967			0.10413	20.404				0.0993	4.48656			0.10063	6.63125			0.10063	5.05					0.0993	4.48656			0.1035	9.90062
0.13643	36.5786			0.09871	16.9939				0.10088	21.0568			0.10413	20.3788				0.09936	4.48656			0.10075	6.625			0.10075	5.05					0.09936	4.48656			0.1035	9.90062
0.13649	36.5786			0.09878	16.9967				0.10088	20.997			0.10425	20.3535				0.09945	4.48656			0.10075	6.6125			0.10075	5.05					0.09945	4.48656			0.10362	9.90062
0.13654	36.5786			0.09886	16.9994				0.101	20.997			0.10438	20.3535				0.09951	4.48656			0.10088	6.6			0.10088	5.04375					0.09951	4.48656			0.10375	9.90062
0.13661	36.5786			0.0989	17.0022				0.101	20.997			0.10438	20.303				0.09958	4.48656			0.10088	6.58125			0.10088	5.0375					0.09958	4.48656			0.10375	9.90938
0.13668	36.5786			0.09898	17.0049				0.10113	20.997			0.1045	20.2778				0.09961	4.48656			0.101	6.58125			0.101	5.0375					0.09961	4.48656			0.10388	9.91812
0.13674	36.5786			0.09904	17.0076				0.10113	20.997			0.1045	20.2525				0.09966	4.48656			0.101	6.58125			0.101	5.025					0.09966	4.48656			0.10388	9.91812
0.13679	36.5786			0.09911	17.0102				0.10125	21.017			0.10463	20.2273				0.09973	4.49281			0.10113	6.58125			0.10113	5.01875					0.09973	4.49281			0.104	9.92688
0.13686	36.5786			0.09914	17.0129				0.10138	21.0369			0.10463	20.202				0.09979	4.49281			0.10113	6.58125			0.10113	5.0125					0.09979	4.49281			0.104	9.93562
0.13693	36.5786			0.09921	17.0155				0.10138	21.0369			0.10475	20.1894				0.09986	4.49281			0.10125	6.5875			0.10125	5.00625					0.09986	4.49281			0.10413	9.93562
0.13698	36.5786			0.09929	17.018				0.1015	21.0768			0.10488	20.1641				0.09993	4.49281			0.10138	6.59375			0.10138	5					0.09993	4.49281			0.10413	9.93562
0.13705	36.5291			0.09938	17.0206				0.1015	21.0768			0.10488	20.1641				0.09999	4.49281			0.10138	6.59375			0.10138	4.99688					0.09999	4.49281			0.10425	9.93562
0.13713	36.5291			0.09941	17.0231				0.10163	21.0967			0.105	20.1136				0.10004	4.49281			0.1015	6.60625			0.1015	4.99063					0.10004	4.49281			0.10425	9.94438
0.1372	36.477			0.09949	17.0256				0.10163	21.0967			0.105	20.0884				0.10011	4.49281			0.1015	6.60625			0.1015	4.99063					0.10011	4.49281			0.10438	9.95313
0.13729	36.477			0.09956	17.0281				0.10175	21.1166			0.10513	20.0631				0.10019	4.49281			0.10163	6.6125			0.10163	4.97813					0.10019	4.49281			0.10438	9.96187
0.13733	36.477			0.09965	17.0305				0.10175	21.1166			0.10513	20.0631				0.10025	4.48656			0.10163	6.6125			0.10163	4.97188					0.10025	4.48656			0.1045	9.96187
0.13739	36.477			0.09969	17.033				0.10188	21.1366			0.10525	20.0126				0.10031	4.48656			0.10175	6.61875			0.10175	4.96563					0.10031	4.48656			0.1045	9.97063
0.13746	36.477			0.09974	17.0354				0.10188	21.1366			0.10525	19.9874				0.10038	4.48031			0.10175	6.61875			0.10175	4.96563					0.10038	4.48031			0.10463	9.97063
0.13751	36.477			0.0998	17.0378				0.102	21.1565			0.10538	19.9621				0.10043	4.48031			0.10188	6.625			0.10188	4.95313					0.10043	4.48031			0.10463	9.97063
0.1376	36.477			0.09988	17.0402				0.102	21.1565			0.10538	19.9116				0.10048	4.47438			0.10188	6.625			0.10188	4.94688					0.10048	4.47438			0.10475	9.97063
0.13769	36.477			0.09994	17.0425				0.10213	21.1366			0.1055	19.8611				0.10054	4.46844			0.102	6.63125			0.102	4.94063					0.10054	4.46844			0.10475	9.97063
0.13771	36.477			0.1	17.0449				0.10213	21.1366			0.1055	19.8611				0.1006	4.46813			0.102	6.63125			0.102	4.92813					0.1006	4.46813			0.10488	9.97937
0.13778	36.477			0.10006	17.0472				0.10225	21.1166			0.10563	19.8359				0.10066	4.46219			0.10213	6.625			0.10213	4.91563					0.10066	4.46219			0.105	9.97937
0.13784	36.477			0.10011	17.0495				0.10238	21.0768			0.10563	19.8106				0.10074	4.46188			0.10213	6.625			0.10213	4.91563					0.10074	4.46188			0.105	9.98813
0.1379	36.477			0.10019	17.0519				0.10238	21.0768			0.10575	19.7349				0.10079	4.46188			0.10225	6.61875			0.10225	4.90938					0.10079	4.46188			0.10513	9.98813
0.13799	36.477			0.10026	17.0541				0.1025	21.0768			0.10575	19.7096				0.10085	4.45625			0.10238	6.60625			0.10238	4.90313					0.10085	4.45625			0.10513	9.98813
0.13805	36.477			0.10031	17.0564				0.1025	21.0768			0.10588	19.6591				0.10093	4.45			0.10238	6.60625			0.10238	4.88438					0.10093	4.45			0.10525	9.99687
0.13814	36.477			0.10036	17.0587				0.10263	21.0768			0.106	19.6086				0.101	4.43156			0.1025	6.60625			0.1025	4.87813					0.101	4.43156			0.10525	9.99687
0.13818	36.4275			0.10044	17.0609				0.10263	21.0768			0.106	19.5581				0.10104	4.41906			0.1025	6.60625			0.1025	4.86563					0.10104	4.41906			0.10538	10.0056
0.13824	36.4249			0.10051	17.0632				0.10275	21.0768			0.10613	19.4697				0.1011	4.40688			0.10263	6.60625			0.10263	4.85313					0.1011	4.40688			0.10538	10.0056
0.13829	36.3754			0.10055	17.0654				0.10275	21.0768			0.10613	19.4444				0.10118	4.39469			0.10263	6.60625			0.10263	4.84063					0.10118	4.39469			0.1055	10.0056
0.13836	36.3754			0.10061	17.0676				0.10288	21.0967			0.10625	19.3939				0.10125	4.38844			0.10275	6.60625			0.10275	4.81875					0.10125	4.38844			0.1055	10.0056
0.13844	36.3754			0.10068	17.0698				0.10288	21.0967			0.10625	19.3434				0.10129	4.38844			0.10275	6.60625			0.10275	4.8125					0.10129	4.38844			0.10563	10.0056
0.1385	36.3754			0.10075	17.072				0.103	21.1166			0.10638	19.2677				0.10135	4.38844			0.10288	6.6125			0.10288	4.8					0.10135	4.38844			0.10563	10.0056
0.13856	36.3233			0.10081	17.0742				0.103	21.1166			0.1065	19.2424				0.10141	4.38844			0.10288	6.6125			0.10288	4.7875					0.10141	4.38844			0.10575	10.0056
0.13864	36.2738			0.10088	17.0764				0.10313	21.1166			0.1065	19.2172				0.10148	4.395			0.103	6.61875			0.103	4.76875					0.10148	4.395			0.10588	10.0056
0.13871	36.2244			0.10093	17.0785				0.10325	21.1366			0.1065	19.1919				0.10155	4.39469			0.103	6.61875			0.103	4.7625					0.10155	4.39469			0.10588	10.0144
0.13875	36.1696			0.101	17.0807				0.10325	21.1366			0.10663	19.1162				0.10163	4.39469			0.10313	6.61875			0.10313	4.75625					0.10163	4.39469			0.10588	10.0231
0.13881	36.1696			0.10108	17.0828				0.10338	21.1565			0.10675	19.0909				0.10168	4.40063			0.10325	6.625			0.10325	4.75					0.10168	4.40063			0.106	10.0231
0.13888	36.1696			0.10114	17.0849				0.10338	21.1565			0.10675	19.0657				0.10175	4.40063			0.10325	6.625			0.10325	4.73125					0.10175	4.40063			0.106	10.0319
0.13894	36.1696			0.1012	17.0871				0.1035	21.1565			0.10688	19.0151				0.10183	4.40063			0.10338	6.63125			0.10338	4.725					0.10183	4.40063			0.10613	10.0319
0.13903	36.1696			0.10126	17.0892				0.1035	21.1565			0.10688	18.952				0.10189	4.40688			0.10338	6.63125			0.10338	4.71875					0.10189	4.40688			0.10625	10.0406
0.13909	36.1202			0.1013	17.0913				0.10363	21.1565			0.107	18.9015				0.10198	4.41313			0.1035	6.63125			0.1035	4.70625					0.10198	4.41313			0.10625	10.0494
0.13914	36.1202			0.10139	17.0933				0.10363	21.1765			0.107	18.8763				0.10203	4.41313			0.1035	6.63125			0.1035	4.69063					0.10203	4.41313			0.10638	10.0494
0.13921	36.0707			0.10145	17.0954				0.10363	21.1765			0.10713	18.8258				0.10211	4.41313			0.10363	6.63125			0.10363	4.67813					0.10211	4.41313			0.10638	10.0581
0.13929	36.0681			0.10151	17.0975				0.10375	21.1964			0.10713	18.8005				0.10214	4.41938			0.10363	6.6375			0.10363	4.67188					0.10214	4.41938			0.1065	10.0581
0.13935	36.0681			0.10156	17.0996				0.10375	21.1964			0.10725	18.75				0.1022	4.41906			0.10363	6.6375			0.10363	4.65938					0.1022	4.41906			0.1065	10.0669
0.13944	36.0681			0.10165	17.1016				0.10388	21.1964			0.10725	18.7248				0.10228	4.41906			0.10375	6.64375			0.10375	4.65313					0.10228	4.41906			0.10663	10.0756
0.13948	36.0681			0.10169	17.1037				0.104	21.1964			0.10738	18.6742				0.10235	4.42531			0.10375	6.64375			0.10375	4.64063					0.10235	4.42531			0.10663	10.0844
0.13955	36.0681			0.10174	17.1058				0.104	21.1964			0.1075	18.649				0.10239	4.42531			0.10388	6.64375			0.10388	4.63438					0.10239	4.42531			0.10675	10.0844
0.13963	36.0681			0.1018	17.1078				0.10413	21.1964			0.1075	18.6237				0.10245	4.42531			0.104	6.64375			0.104	4.62188					0.10245	4.42531			0.10688	10.0931
0.13968	36.0681			0.10188	17.1099				0.10413	21.1964			0.1075	18.5985				0.10251	4.42531			0.104	6.64375			0.104	4.61563					0.10251	4.42531			0.10688	10.0931
0.13975	36.0681			0.10195	17.112				0.10425	21.1964			0.10763	18.548				0.10259	4.42531			0.10413	6.64375			0.10413	4.60938					0.10259	4.42531			0.10688	10.0931
0.13983	36.0681			0.10201	17.114				0.10425	21.2163			0.10775	18.5227				0.10266	4.42531			0.10413	6.64375			0.10413	4.60313					0.10266	4.42531			0.107	10.0931
0.1399	36.0681			0.10208	17.1161				0.10438	21.2163			0.10775	18.4975				0.10273	4.43156			0.10425	6.64375			0.10425	4.59063					0.10273	4.43156			0.10713	10.1019
0.13995	36.0681			0.10211	17.1181				0.10438	21.2363			0.10788	18.4722				0.1028	4.4375			0.10425	6.65			0.10425	4.58438					0.1028	4.4375			0.10713	10.0975
0.14003	36.0681			0.1022	17.1202				0.1045	21.2363			0.10788	18.4217				0.10288	4.4375			0.10438	6.65			0.10438	4.57813					0.10288	4.4375			0.10725	10.0975
0.14011	36.0681			0.10226	17.1222				0.10463	21.2363			0.108	18.3965				0.1029	4.4375			0.10438	6.65625			0.10438	4.57188					0.1029	4.4375			0.10725	10.1062
0.14015	36.0681			0.10234	17.1242				0.10463	21.2363			0.108	18.3712				0.10296	4.4375			0.1045	6.65625			0.1045	4.55938					0.10296	4.4375			0.10738	10.1062
0.1402	36.0681			0.1024	17.1263				0.10463	21.2363			0.10813	18.346				0.10304	4.4375			0.10463	6.65625			0.10463	4.55313					0.10304	4.4375			0.10738	10.1062
0.14028	36.0681			0.10245	17.1283				0.10475	21.2363			0.10813	18.3207				0.1031	4.44375			0.10463	6.65625			0.10463	4.54688					0.1031	4.44375			0.1075	10.1062
0.14034	36.1202			0.1025	17.1303				0.10488	21.2562			0.10825	18.3207				0.10316	4.44375			0.10463	6.65625			0.10463	4.54063					0.10316	4.44375			0.1075	10.1062
0.14041	36.1696			0.10258	17.1323				0.10488	21.2562			0.10838	18.2954				0.10323	4.45			0.10475	6.65625			0.10475	4.53438					0.10323	4.45			0.10763	10.1062
0.14048	36.1696			0.10264	17.1343				0.105	21.2762			0.10838	18.2702				0.10328	4.44969			0.10488	6.6625			0.10488	4.53438					0.10328	4.44969			0.10763	10.1062
0.14054	36.1696			0.1027	17.1363				0.105	21.2762			0.1085	18.2576				0.10335	4.44969			0.10488	6.6625			0.10488	4.52813					0.10335	4.44969			0.10775	10.1062
0.14059	36.1696			0.10279	17.1382				0.10513	21.2961			0.1085	18.2071				0.10341	4.44969			0.105	6.66875			0.105	4.52188					0.10341	4.44969			0.10775	10.115
0.14066	36.1696			0.10286	17.1402				0.10513	21.3161			0.10863	18.1818				0.10348	4.45594			0.105	6.66875			0.105	4.51875					0.10348	4.45594			0.10788	10.1237
0.14073	36.1696			0.1029	17.1422				0.10525	21.336			0.10863	18.1566				0.10353	4.45594			0.10513	6.675			0.10513	4.50625					0.10353	4.45594			0.10788	10.1237
0.14079	36.1202			0.103	17.1441				0.10538	21.3559			0.10875	18.1313				0.1036	4.45594			0.10513	6.68125			0.10513	4.5					0.1036	4.45594			0.108	10.1237
0.14084	36.1202			0.10305	17.146				0.10538	21.3559			0.10875	18.1061				0.10369	4.45594			0.10525	6.6875			0.10525	4.49375					0.10369	4.45594			0.10813	10.1325
0.14091	36.0681			0.10314	17.148				0.10538	21.3559			0.10888	18.0556				0.10375	4.45594			0.10538	6.69375			0.10538	4.4875					0.10375	4.45594			0.10813	10.1325
0.14098	36.0681			0.10318	17.1499				0.1055	21.3559			0.10888	18.0303				0.10379	4.45594			0.10538	6.69375			0.10538	4.48125					0.10379	4.45594			0.10825	10.1412
0.14103	36.0681			0.10328	17.1518				0.1055	21.3559			0.109	18.0051				0.10384	4.46219			0.10538	6.69375			0.10538	4.46875					0.10384	4.46219			0.10825	10.1412
0.1411	36.0681			0.1033	17.1537				0.10563	21.3559			0.109	17.9798				0.10391	4.46188			0.1055	6.69375			0.1055	4.4625					0.10391	4.46188			0.10838	10.1412
0.1412	36.0681			0.10335	17.1556				0.10563	21.3559			0.10913	17.9546				0.10396	4.46188			0.1055	6.69375			0.1055	4.45625					0.10396	4.46188			0.10838	10.1412
0.14124	36.0681			0.10343	17.1574				0.10575	21.3759			0.10913	17.9293				0.10403	4.46844			0.10563	6.69375			0.10563	4.45					0.10403	4.46844			0.1085	10.1412
0.14133	36.0681			0.10349	17.1593				0.10575	21.3759			0.10925	17.8788				0.10409	4.46813			0.10563	6.69375			0.10563	4.44375					0.10409	4.46813			0.1085	10.15
0.14138	36.0681			0.10356	17.1611				0.10588	21.3958			0.10938	17.8283				0.10416	4.46813			0.10575	6.7			0.10575	4.4375					0.10416	4.46813			0.10863	10.15
0.14144	36.0681			0.1036	17.1629				0.10588	21.3958			0.10938	17.803				0.10423	4.47438			0.10575	6.7			0.10575	4.425					0.10423	4.47438			0.10863	10.1587
0.14151	36.0681			0.10368	17.1648				0.106	21.3958			0.1095	17.7778				0.10431	4.47438			0.10588	6.70625			0.10588	4.4125					0.10431	4.47438			0.10875	10.1675
0.1416	36.0681			0.10374	17.1666				0.106	21.3958			0.1095	17.7273				0.10438	4.47438			0.10588	6.70625			0.10588	4.40625					0.10438	4.47438			0.10875	10.1675
0.14164	36.0681			0.10383	17.1684				0.10613	21.4157			0.10963	17.6768				0.10444	4.47438			0.106	6.70625			0.106	4.4					0.10444	4.47438			0.10888	10.1762
0.14174	36.0681			0.10389	17.1701				0.10613	21.4157			0.10963	17.6389				0.10453	4.47438			0.106	6.70625			0.106	4.3875					0.10453	4.47438			0.10888	10.1762
0.14178	36.0681			0.10395	17.1719				0.10625	21.4357			0.10975	17.5884				0.10456	4.47438			0.10613	6.7125			0.10613	4.375					0.10456	4.47438			0.109	10.1762
0.14183	36.0681			0.10399	17.1737				0.10625	21.4357			0.10975	17.5379				0.10461	4.48031			0.10613	6.7125			0.10613	4.36563					0.10461	4.48031			0.109	10.185
0.14189	36.0681			0.10406	17.1754				0.10638	21.4357			0.10988	17.4369				0.10469	4.48031			0.10625	6.71875			0.10625	4.35313					0.10469	4.48031			0.10913	10.185
0.14196	36.0681			0.10413	17.1771				0.1065	21.4556			0.11	17.4116				0.10475	4.48656			0.10625	6.71875			0.10625	4.34063					0.10475	4.48656			0.10913	10.1937
0.14204	36.0681			0.10421	17.1789				0.1065	21.4556			0.11	17.3864				0.1048	4.48656			0.10638	6.71875			0.10638	4.31563					0.1048	4.48656			0.10925	10.1937
0.1421	36.0681			0.10428	17.1806				0.10663	21.4756			0.11013	17.3359				0.10485	4.48656			0.1065	6.725			0.1065	4.30938					0.10485	4.48656			0.10925	10.2025
0.14216	36.0681			0.10436	17.1823				0.10663	21.4756			0.11013	17.2601				0.10493	4.48656			0.1065	6.725			0.1065	4.30313					0.10493	4.48656			0.10938	10.2112
0.1422	36.1228			0.10443	17.1841				0.10675	21.4955			0.11025	17.2349				0.105	4.48656			0.10663	6.73125			0.10663	4.29063					0.105	4.48656			0.10938	10.2112
0.14226	36.1202			0.10449	17.1858				0.10675	21.4955			0.11025	17.2096				0.10508	4.49281			0.10663	6.73125			0.10663	4.27188					0.10508	4.49281			0.1095	10.22
0.14231	36.1696			0.10453	17.1876				0.10688	21.5155			0.11038	17.1843				0.10514	4.49906			0.10675	6.7375			0.10675	4.26563					0.10514	4.49906			0.1095	10.2287
0.14239	36.1696			0.10459	17.1893				0.10688	21.5055			0.11038	17.1591				0.1052	4.49875			0.10675	6.7375			0.10675	4.25938					0.1052	4.49875			0.10963	10.2287
0.14245	36.1696			0.10468	17.1911				0.107	21.5254			0.1105	17.1338				0.10524	4.49875			0.10688	6.74375			0.10688	4.25313					0.10524	4.49875			0.10975	10.2375
0.14251	36.1696			0.10474	17.1928				0.107	21.5254			0.1105	17.0833				0.10531	4.505			0.10688	6.74063			0.10688	4.24688					0.10531	4.505			0.10975	10.2375
0.1426	36.1696			0.10481	17.1945				0.10713	21.5454			0.11063	17.0328				0.10536	4.505			0.107	6.74688			0.107	4.24063					0.10536	4.505			0.10988	10.2462
0.14265	36.1696			0.10489	17.1963				0.10725	21.5454			0.11063	17.0202				0.10541	4.51094			0.107	6.74688			0.107	4.22813					0.10541	4.51094			0.10988	10.2462
0.14273	36.1696			0.10493	17.1981				0.10725	21.5454			0.11075	17.0076				0.10549	4.51094			0.10713	6.75313			0.10713	4.21563					0.10549	4.51094			0.11	10.255
0.14283	36.1696			0.10498	17.1998				0.10738	21.5454			0.11075	16.9949				0.10555	4.51094			0.10725	6.75313			0.10725	4.2125					0.10555	4.51094			0.11	10.2637
0.14285	36.1696			0.10505	17.2016				0.10738	21.5454			0.11088	16.9444				0.10561	4.505			0.10725	6.75313			0.10725	4.20938					0.10561	4.505			0.11013	10.2637
0.1429	36.1696			0.10513	17.2034				0.1075	21.5454			0.111	16.8939				0.10566	4.505			0.10738	6.75313			0.10738	4.20625					0.10566	4.505			0.11013	10.2637
0.14298	36.1696			0.10519	17.2052				0.1075	21.5653			0.111	16.8687				0.10574	4.505			0.10738	6.75313			0.10738	4.19375					0.10574	4.505			0.11025	10.2637
0.14305	36.1696			0.10526	17.207				0.10763	21.5852			0.11113	16.8182				0.1058	4.505			0.1075	6.75313			0.1075	4.18125					0.1058	4.505			0.11025	10.2637
0.14311	36.1202			0.10531	17.2089				0.10763	21.5852			0.11113	16.7929				0.10589	4.51125			0.1075	6.75938			0.1075	4.175					0.10589	4.51125			0.11038	10.2637
0.14318	36.1202			0.10536	17.2107				0.10775	21.5852			0.11125	16.7424				0.10595	4.51094			0.10763	6.76563			0.10763	4.1625					0.10595	4.51094			0.11038	10.2637
0.14325	36.0681			0.10544	17.2126				0.10775	21.5852			0.11125	16.6919				0.10601	4.51094			0.10763	6.76563			0.10763	4.15625					0.10601	4.51094			0.1105	10.2725
0.14331	36.0186			0.1055	17.2145				0.10788	21.5852			0.11138	16.6414				0.10605	4.51094			0.10775	6.76563			0.10775	4.14375					0.10605	4.51094			0.1105	10.2725
0.14339	35.9665			0.10558	17.2164				0.10788	21.5852			0.11138	16.5657				0.10613	4.51094			0.10775	6.76563			0.10775	4.13125					0.10613	4.51094			0.11063	10.2812
0.14345	35.9665			0.10564	17.2184				0.108	21.5653			0.1115	16.5404				0.1062	4.51094			0.10788	6.76563			0.10788	4.11875					0.1062	4.51094			0.11063	10.2812
0.14351	35.9144			0.10571	17.2204				0.10813	21.5653			0.11163	16.4899				0.10625	4.51094			0.10788	6.76563			0.10788	4.1					0.10625	4.51094			0.11075	10.29
0.14355	35.8649			0.10578	17.2224				0.10813	21.5454			0.11163	16.4646				0.10633	4.505			0.108	6.75938			0.108	4.09375					0.10633	4.505			0.11075	10.29
0.14361	35.8154			0.10586	17.2244				0.10825	21.5454			0.11163	16.4141				0.10641	4.49906			0.10813	6.75938			0.10813	4.08125					0.10641	4.49906			0.11088	10.2988
0.14366	35.8128			0.1059	17.2265				0.10825	21.5454			0.11175	16.3005				0.10646	4.48688			0.10813	6.75313			0.10813	4.075					0.10646	4.48688			0.11088	10.2988
0.14374	35.7607			0.10599	17.2286				0.10838	21.5454			0.11188	16.25				0.10653	4.46219			0.10825	6.75313			0.10825	4.0625					0.10653	4.46219			0.111	10.3075
0.1438	35.7607			0.10605	17.2308				0.10838	21.5454			0.11188	16.1995				0.10659	4.45			0.10825	6.75313			0.10825	4.03438					0.10659	4.45			0.111	10.3163
0.14389	35.8128			0.10611	17.2329				0.1085	21.5454			0.112	16.149				0.10668	4.43156			0.10838	6.75313			0.10838	4.02188					0.10668	4.43156			0.11113	10.3163
0.14395	35.8128			0.10615	17.2352				0.1085	21.5454			0.112	16.048				0.10674	4.42563			0.10838	6.75313			0.10838	4.00938					0.10674	4.42563			0.11113	10.3163
0.14401	35.8128			0.10621	17.2374				0.10863	21.5454			0.11213	15.9722				0.1068	4.41906			0.1085	6.75313			0.1085	3.99688					0.1068	4.41906			0.11125	10.3163
0.14409	35.7607			0.1063	17.2397				0.10863	21.5354			0.11213	15.8712				0.10689	4.41906			0.1085	6.75313			0.1085	3.97188					0.10689	4.41906			0.11125	10.3163
0.14414	35.7607			0.10638	17.2421				0.10875	21.5254			0.11225	15.7449				0.10693	4.41906			0.10863	6.75313			0.10863	3.95313					0.10693	4.41906			0.11138	10.3163
0.14421	35.7607			0.10641	17.2445				0.10888	21.5055			0.11225	15.6818				0.107	4.42531			0.10863	6.75			0.10863	3.92813					0.107	4.42531			0.1115	10.3163
0.14428	35.7607			0.10649	17.2469				0.10888	21.5055			0.11238	15.6313				0.10708	4.42531			0.10875	6.74688			0.10875	3.89688					0.10708	4.42531			0.1115	10.3163
0.14434	35.7607			0.10656	17.2494				0.10888	21.5055			0.11238	15.5808				0.10714	4.42531			0.10888	6.74063			0.10888	3.88125					0.10714	4.42531			0.11163	10.3163
0.14444	35.7607			0.10663	17.2519				0.109	21.5055			0.1125	15.5051				0.10723	4.42531			0.10888	6.74063			0.10888	3.86875					0.10723	4.42531			0.11163	10.3206
0.14448	35.7112			0.10671	17.2544				0.109	21.5055			0.11263	15.4798				0.10726	4.42531			0.10888	6.74063			0.10888	3.85625					0.10726	4.42531			0.11175	10.3294
0.14453	35.6591			0.10675	17.257				0.10913	21.5055			0.11263	15.4545				0.10731	4.42531			0.109	6.74063			0.109	3.8375					0.10731	4.42531			0.11175	10.3294
0.1446	35.6591			0.10684	17.2597				0.10925	21.5055			0.11275	15.4293				0.10739	4.43156			0.109	6.74063			0.109	3.83125					0.10739	4.43156			0.11188	10.3294
0.14466	35.6591			0.10693	17.2624				0.10925	21.5055			0.11275	15.3535				0.10746	4.43125			0.10913	6.74063			0.10913	3.825					0.10746	4.43125			0.11188	10.3294
0.14474	35.6591			0.10696	17.2651				0.10925	21.5055			0.11288	15.303				0.1075	4.43781			0.10925	6.74063			0.10925	3.81875					0.1075	4.43781			0.112	10.3294
0.1448	35.6591			0.10704	17.2679				0.10938	21.5055			0.11288	15.2778				0.10755	4.4375			0.10925	6.74063			0.10925	3.8					0.10755	4.4375			0.112	10.3381
0.14488	35.6591			0.1071	17.2707				0.1095	21.5055			0.113	15.2525				0.10763	4.4375			0.10925	6.74063			0.10925	3.7875					0.10763	4.4375			0.11213	10.3381
0.14495	35.6096			0.10719	17.2736				0.1095	21.5055			0.113	15.1768				0.10769	4.44375			0.10938	6.74063			0.10938	3.78125					0.10769	4.44375			0.11213	10.3381
0.14499	35.607			0.10724	17.2765				0.1095	21.4955			0.11313	15.1263				0.10775	4.44375			0.1095	6.74063			0.1095	3.775					0.10775	4.44375			0.11225	10.3469
0.14504	35.5575			0.10731	17.2794				0.10963	21.4756			0.11313	15.101				0.1078	4.45			0.1095	6.74063			0.1095	3.75625					0.1078	4.45			0.11225	10.3469
0.14511	35.5575			0.10738	17.2825				0.10975	21.4756			0.11325	15.0631				0.10788	4.44969			0.1095	6.7375			0.1095	3.74375					0.10788	4.44969			0.11238	10.3469
0.14519	35.5575			0.10743	17.2855				0.10975	21.4756			0.11338	14.9874				0.10794	4.44969			0.10963	6.73125			0.10963	3.7375					0.10794	4.44969			0.11238	10.3469
0.14526	35.5054			0.1075	17.2886				0.10988	21.4756			0.11338	14.9369				0.10801	4.45625			0.10975	6.73125			0.10975	3.72813					0.10801	4.45625			0.1125	10.3469
0.14533	35.5054			0.10759	17.2917				0.10988	21.4756			0.1135	14.8611				0.10806	4.45594			0.10975	6.73125			0.10975	3.70938					0.10806	4.45594			0.1125	10.3469
0.14539	35.5054			0.10763	17.2949				0.11	21.4756			0.1135	14.7853				0.10811	4.46219			0.10988	6.73125			0.10988	3.69688					0.10811	4.46219			0.11263	10.3556
0.14543	35.5054			0.10768	17.2981				0.11	21.4756			0.1135	14.6591				0.10819	4.46188			0.10988	6.73125			0.10988	3.67813					0.10819	4.46188			0.11263	10.3556
0.1455	35.5054			0.10775	17.3014				0.11013	21.4756			0.11363	14.5328				0.10825	4.46188			0.11	6.73125			0.11	3.65938					0.10825	4.46188			0.11275	10.3556
0.14558	35.5054			0.10781	17.3047				0.11013	21.4756			0.11363	14.4066				0.10831	4.46844			0.11	6.73125			0.11	3.62813					0.10831	4.46844			0.11275	10.3644
0.14563	35.456			0.10789	17.308				0.11025	21.4955			0.11375	14.3182				0.10836	4.46813			0.11013	6.73125			0.11013	3.59688					0.10836	4.46813			0.11288	10.3644
0.1457	35.4065			0.10795	17.3114				0.11025	21.5155			0.11388	14.2424				0.10844	4.47469			0.11013	6.73125			0.11013	3.56563					0.10844	4.47469			0.113	10.3644
0.14579	35.3544			0.10803	17.3148				0.11038	21.5055			0.11388	14.1919				0.1085	4.48063			0.11025	6.7375			0.11025	3.54375					0.1085	4.48063			0.113	10.3644
0.14583	35.3518			0.10806	17.3182				0.11038	21.5055			0.11388	14.1414				0.10859	4.48031			0.11025	6.74375			0.11025	3.525					0.10859	4.48031			0.11313	10.3644
0.14588	35.3518			0.10811	17.3217				0.11038	21.5055			0.114	14.1162				0.10865	4.48031			0.11038	6.74063			0.11038	3.5125					0.10865	4.48031			0.11313	10.3644
0.14595	35.3518			0.10818	17.3253				0.1105	21.5055			0.11413	14.1162				0.10871	4.48031			0.11038	6.74063			0.11038	3.5					0.10871	4.48031			0.11325	10.3644
0.14601	35.3518			0.10825	17.3288				0.11063	21.5055			0.11413	14.0657				0.10875	4.48656			0.11038	6.74063			0.11038	3.49375					0.10875	4.48656			0.11325	10.3644
0.14609	35.3518			0.10831	17.3324				0.11063	21.5055			0.11425	14.0404				0.10881	4.48656			0.1105	6.74063			0.1105	3.49375					0.10881	4.48656			0.11338	10.3644
0.14615	35.3518			0.10838	17.336				0.11075	21.5055			0.11425	14.0152				0.1089	4.48656			0.11063	6.74063			0.11063	3.48125					0.1089	4.48656			0.11338	10.3731
0.14621	35.3518			0.10844	17.3397				0.11075	21.5055			0.11438	13.9647				0.10895	4.48656			0.11063	6.74063			0.11063	3.475					0.10895	4.48656			0.1135	10.3731
0.14626	35.3518			0.10849	17.3434				0.11088	21.5055			0.11438	13.9141				0.10903	4.48656			0.11075	6.74063			0.11075	3.46875					0.10903	4.48656			0.11363	10.3819
0.14634	35.3518			0.10856	17.3471				0.11088	21.5055			0.1145	13.8889				0.10911	4.48656			0.11075	6.74063			0.11075	3.45625					0.10911	4.48656			0.11363	10.3906
0.1464	35.3518			0.10863	17.3509				0.111	21.5055			0.1145	13.8384				0.10915	4.48656			0.11088	6.74063			0.11088	3.44375					0.10915	4.48656			0.11363	10.3906
0.14648	35.3518			0.1087	17.3546				0.111	21.5055			0.11463	13.75				0.1092	4.48656			0.11088	6.74063			0.11088	3.4375					0.1092	4.48656			0.11375	10.3994
0.14654	35.3518			0.10878	17.3584				0.11113	21.5055			0.11463	13.7248				0.10928	4.48656			0.111	6.74063			0.111	3.425					0.10928	4.48656			0.11388	10.3994
0.14661	35.3023			0.10885	17.3623				0.11113	21.5254			0.11475	13.6995				0.10935	4.48656			0.111	6.74063			0.111	3.40313					0.10935	4.48656			0.11388	10.3994
0.14668	35.3023			0.10893	17.3661				0.11125	21.5454			0.11488	13.649				0.1094	4.48656			0.11113	6.74063			0.11113	3.39688					0.1094	4.48656			0.114	10.3994
0.14675	35.3023			0.109	17.37				0.11138	21.5454			0.11488	13.6237				0.10945	4.48656			0.11113	6.74688			0.11113	3.39063					0.10945	4.48656			0.114	10.3994
0.14683	35.3023			0.10908	17.3739				0.11138	21.5454			0.11488	13.548				0.10953	4.48656			0.11125	6.75313			0.11125	3.37813					0.10953	4.48656			0.11413	10.4081
0.14685	35.3023			0.10911	17.3779				0.1115	21.5454			0.115	13.5227				0.1096	4.48656			0.11138	6.75313			0.11138	3.37188					0.1096	4.48656			0.11413	10.4081
0.14691	35.3023			0.10919	17.3818				0.1115	21.5454			0.11513	13.4975				0.10966	4.48656			0.11138	6.75313			0.11138	3.35313					0.10966	4.48656			0.11425	10.4169
0.14698	35.3023			0.10926	17.3858				0.11163	21.5454			0.11513	13.4722				0.10973	4.48656			0.1115	6.75313			0.1115	3.34688					0.10973	4.48656			0.11425	10.4169
0.14705	35.3544			0.10931	17.3898				0.11163	21.5454			0.11525	13.4217				0.1098	4.48656			0.1115	6.75313			0.1115	3.34063					0.1098	4.48656			0.11438	10.4169
0.14713	35.4038			0.10939	17.3938				0.11175	21.5454			0.11525	13.3965				0.10988	4.48656			0.11163	6.75313			0.11163	3.33438					0.10988	4.48656			0.11438	10.4169
0.14719	35.4038			0.10948	17.3978				0.11175	21.5354			0.11538	13.3712				0.10993	4.48656			0.11163	6.75313			0.11163	3.32188					0.10993	4.48656			0.1145	10.4256
0.14728	35.4038			0.10951	17.4018				0.11188	21.5254			0.11538	13.346				0.11001	4.48656			0.11175	6.75313			0.11175	3.31563					0.11001	4.48656			0.11463	10.4344
0.14731	35.3544			0.10956	17.4058				0.11188	21.5055			0.1155	13.3207				0.11009	4.48656			0.11175	6.75			0.11175	3.30938					0.11009	4.48656			0.11463	10.4344
0.1474	35.3518			0.10964	17.4099				0.112	21.5055			0.1155	13.2955				0.11015	4.48656			0.11188	6.74688			0.11188	3.30313					0.11015	4.48656			0.11475	10.4344
0.14745	35.4038			0.10973	17.4139				0.11213	21.5055			0.11563	13.2702				0.11023	4.48656			0.11188	6.74063			0.11188	3.29688					0.11023	4.48656			0.11475	10.4256
0.14755	35.4038			0.10976	17.418				0.11213	21.4955			0.11563	13.2197				0.11029	4.48063			0.112	6.74063			0.112	3.29063					0.11029	4.48063			0.11488	10.4256
0.14759	35.456			0.10981	17.4221				0.11213	21.4955			0.11575	13.1692				0.11036	4.48031			0.11213	6.74063			0.11213	3.28438					0.11036	4.48031			0.11488	10.4169
0.14766	35.456			0.10989	17.4261				0.11225	21.4756			0.11575	13.1439				0.11044	4.48031			0.11213	6.7375			0.11213	3.27188					0.11044	4.48031			0.115	10.4169
0.14773	35.456			0.10996	17.4302				0.11225	21.4756			0.11588	13.1313				0.11048	4.48031			0.11213	6.7375			0.11213	3.25938					0.11048	4.48031			0.115	10.4169
0.14778	35.4065			0.11004	17.4343				0.11238	21.4556			0.11588	13.1313				0.11053	4.48656			0.11225	6.73125			0.11225	3.25313					0.11053	4.48656			0.11513	10.4169
0.14786	35.4038			0.1101	17.4384				0.1125	21.4556			0.116	13.0808				0.1106	4.48656			0.11225	6.73125			0.11225	3.25					0.1106	4.48656			0.11525	10.4256
0.14795	35.3544			0.11016	17.4424				0.1125	21.4357			0.116	13.0556				0.11068	4.48656			0.11238	6.725			0.11238	3.25					0.11068	4.48656			0.11525	10.4256
0.14798	35.3518			0.1102	17.4465				0.1125	21.4357			0.11613	13.0303				0.11075	4.48656			0.1125	6.725			0.1125	3.2375					0.11075	4.48656			0.11525	10.4344
0.14804	35.3518			0.11026	17.4505				0.11263	21.4357			0.11613	13.0051				0.11081	4.48656			0.1125	6.71875			0.1125	3.23125					0.11081	4.48656			0.11538	10.4344
0.1481	35.3518			0.11035	17.4546				0.11275	21.4357			0.11625	12.9798				0.11088	4.48656			0.1125	6.71875			0.1125	3.225					0.11088	4.48656			0.11538	10.4344
0.14818	35.3518			0.1104	17.4586				0.11275	21.4357			0.11638	12.9293				0.11091	4.48063			0.11263	6.71875			0.11263	3.21875					0.11091	4.48063			0.1155	10.4344
0.14825	35.4038			0.11045	17.4626				0.11275	21.4357			0.11638	12.904				0.11098	4.48031			0.11275	6.71875			0.11275	3.2125					0.11098	4.48031			0.1155	10.4344
0.14831	35.4038			0.11051	17.4666				0.11288	21.4357			0.11638	12.8788				0.11106	4.48031			0.11275	6.71875			0.11275	3.2					0.11106	4.48031			0.11563	10.4431
0.14838	35.4038			0.1106	17.4706				0.113	21.4357			0.1165	12.8535				0.11111	4.48031			0.11275	6.71875			0.11275	3.19375					0.11111	4.48031			0.11575	10.4519
0.14841	35.4038			0.11066	17.4746				0.113	21.4157			0.11663	12.8283				0.11119	4.48031			0.11288	6.71875			0.11288	3.1875					0.11119	4.48031			0.11575	10.4606
0.1485	35.4038			0.11073	17.4786				0.113	21.4157			0.11663	12.803				0.11126	4.48688			0.113	6.71875			0.113	3.18125					0.11126	4.48688			0.11588	10.4606
0.14856	35.3544			0.1108	17.4825				0.11313	21.4157			0.11663	12.7778				0.11133	4.48656			0.113	6.7125			0.113	3.175					0.11133	4.48656			0.11588	10.4694
0.14864	35.3518			0.11085	17.4864				0.11325	21.4157			0.11675	12.7273				0.11141	4.48656			0.113	6.7125			0.113	3.16875					0.11141	4.48656			0.116	10.4869
0.14871	35.3518			0.1109	17.4903				0.11325	21.4157			0.11688	12.6768				0.11145	4.48656			0.11313	6.7125			0.11313	3.1625					0.11145	4.48656			0.116	10.4869
0.14874	35.3518			0.11096	17.4942				0.11338	21.4157			0.11688	12.6515				0.11153	4.48656			0.11325	6.7125			0.11325	3.15					0.11153	4.48656			0.11613	10.4869
0.1488	35.3518			0.11104	17.498				0.11338	21.4157			0.117	12.601				0.11158	4.49281			0.11325	6.7125			0.11325	3.1375					0.11158	4.49281			0.11613	10.4869
0.14888	35.3518			0.11109	17.5019				0.1135	21.4157			0.117	12.5758				0.11163	4.49281			0.11338	6.7125			0.11338	3.13125					0.11163	4.49281			0.11613	10.4956
0.14894	35.3518			0.11115	17.5057				0.1135	21.4157			0.11713	12.5252				0.1117	4.49281			0.11338	6.7125			0.11338	3.11875					0.1117	4.49281			0.11625	10.5044
0.14903	35.3518			0.11121	17.5094				0.11363	21.4157			0.11713	12.4874				0.11176	4.49906			0.1135	6.7125			0.1135	3.1125					0.11176	4.49906			0.11638	10.5044
0.14906	35.3518			0.11129	17.5132				0.11363	21.4157			0.11725	12.4621				0.11185	4.49875			0.1135	6.7125			0.1135	3.1					0.11185	4.49875			0.11638	10.5219
0.14911	35.3518			0.11134	17.5169				0.11375	21.4157			0.11725	12.4369				0.11191	4.49875			0.11363	6.7125			0.11363	3.09063					0.11191	4.49875			0.1165	10.5306
0.14919	35.3023			0.11143	17.5206				0.11375	21.4157			0.11738	12.3864				0.11198	4.49875			0.11363	6.7125			0.11363	3.08438					0.11198	4.49875			0.1165	10.5394
0.14926	35.3023			0.1115	17.5242				0.11388	21.3958			0.11738	12.3611				0.11201	4.505			0.11375	6.7125			0.11375	3.07813					0.11201	4.505			0.11663	10.5394
0.14933	35.3023			0.11156	17.5278				0.114	21.3958			0.1175	12.3359				0.1121	4.51094			0.11375	6.7125			0.11375	3.06563					0.1121	4.51094			0.11663	10.5394
0.14939	35.2528			0.11161	17.5313				0.114	21.3958			0.1175	12.3106				0.11216	4.51094			0.11388	6.70625			0.11388	3.05938					0.11216	4.51094			0.11675	10.5481
0.14945	35.2007			0.1117	17.5349				0.11413	21.3958			0.11763	12.2601				0.11224	4.51094			0.114	6.70625			0.114	3.05313					0.11224	4.51094			0.11688	10.5437
0.1495	35.1486			0.11175	17.5383				0.11413	21.3958			0.11775	12.2348				0.11229	4.51094			0.114	6.70625			0.114	3.04688					0.11229	4.51094			0.11688	10.5569
0.14958	35.0965			0.11181	17.5418				0.11425	21.3958			0.11775	12.1843				0.11236	4.51094			0.11413	6.70625			0.11413	3.03438					0.11236	4.51094			0.117	10.5525
0.14964	35.047			0.1119	17.5452				0.11425	21.4157			0.11788	12.1591				0.11243	4.51094			0.11413	6.70625			0.11413	3.02813					0.11243	4.51094			0.117	10.5612
0.14971	34.9949			0.11198	17.5485				0.11438	21.4157			0.11788	12.1338				0.11249	4.51094			0.11425	6.70625			0.11425	3.01563					0.11249	4.51094			0.11713	10.5612
0.14978	34.9949			0.11203	17.5519				0.11438	21.4357			0.118	12.0833				0.11254	4.51094			0.11425	6.7125			0.11425	3.00938					0.11254	4.51094			0.11713	10.57
0.14985	34.9949			0.11209	17.5551				0.1145	21.4357			0.118	12.0328				0.1126	4.51094			0.11438	6.7125			0.11438	3.00313					0.1126	4.51094			0.11713	10.57
0.14991	34.9949			0.11218	17.5584				0.1145	21.4357			0.11813	12.0076				0.11268	4.51094			0.11438	6.71875			0.11438	2.99063					0.11268	4.51094			0.11725	10.5787
0.14999	34.9949			0.11224	17.5616				0.11463	21.4357			0.11813	11.9823				0.11273	4.51094			0.1145	6.71875			0.1145	2.97813					0.11273	4.51094			0.11725	10.5787
0.15006	35.047			0.11229	17.5647				0.11463	21.4556			0.11825	11.9318				0.1128	4.50531			0.1145	6.71875			0.1145	2.97188					0.1128	4.50531			0.11737	10.5787
0.15009	35.047			0.11236	17.5678				0.11475	21.4756			0.11825	11.8939				0.11288	4.505			0.11463	6.71875			0.11463	2.96563					0.11288	4.505			0.1175	10.5962
0.15015	35.047			0.11246	17.5708				0.11488	21.4756			0.11838	11.8687				0.11295	4.49875			0.11463	6.725			0.11463	2.95313					0.11295	4.49875			0.1175	10.5962
0.15023	35.0991			0.11249	17.5738				0.11488	21.4756			0.11838	11.8434				0.113	4.48656			0.11475	6.73125			0.11475	2.94375					0.113	4.48656			0.1175	10.5962
0.15029	35.0965			0.11254	17.5767				0.115	21.4756			0.1185	11.7929				0.11308	4.48656			0.11488	6.73125			0.11488	2.9375					0.11308	4.48656			0.11762	10.5962
0.15038	35.0965			0.11261	17.5796				0.115	21.4756			0.1185	11.7677				0.11315	4.48656			0.11488	6.73125			0.11488	2.93125					0.11315	4.48656			0.11775	10.5875
0.15041	35.0965			0.11268	17.5824				0.11513	21.4756			0.11863	11.7172				0.11323	4.48656			0.115	6.73125			0.115	2.91875					0.11323	4.48656			0.11775	10.5875
0.15046	35.0965			0.11275	17.5851				0.11513	21.4756			0.11863	11.6919				0.11328	4.48656			0.115	6.73125			0.115	2.9125					0.11328	4.48656			0.11775	10.5962
0.15054	35.0965			0.11281	17.5878				0.11525	21.4955			0.11875	11.6667				0.11334	4.48656			0.11513	6.73125			0.11513	2.9					0.11334	4.48656			0.11787	10.5962
0.15061	35.0965			0.11288	17.5904				0.11525	21.4955			0.11875	11.6162				0.11341	4.48656			0.11513	6.73125			0.11513	2.89375					0.11341	4.48656			0.118	10.605
0.15069	35.0965			0.11293	17.593				0.11538	21.5055			0.11888	11.5909				0.11349	4.48656			0.11525	6.7375			0.11525	2.8875					0.11349	4.48656			0.118	10.605
0.15075	35.047			0.113	17.5954				0.11538	21.5055			0.11888	11.5657				0.11355	4.48656			0.11525	6.7375			0.11525	2.875					0.11355	4.48656			0.11812	10.605
0.1508	35.047			0.11306	17.5979				0.1155	21.5055			0.119	11.4899				0.11361	4.48063			0.11538	6.74063			0.11538	2.86875					0.11361	4.48063			0.11812	10.605
0.15085	35.047			0.11318	17.6002				0.11563	21.5254			0.119	11.4647				0.11371	4.48031			0.11538	6.74063			0.11538	2.8625					0.11371	4.48031			0.11825	10.6137
0.15094	34.9975			0.11328	17.6024				0.11563	21.5454			0.11913	11.4647				0.11374	4.47438			0.1155	6.74063			0.1155	2.84375					0.11374	4.47438			0.11825	10.6225
0.151	34.9949			0.11334	17.6046				0.11575	21.5653			0.11913	11.4394				0.11379	4.47438			0.11563	6.74688			0.11563	2.8375					0.11379	4.47438			0.11837	10.6225
0.15108	34.9454			0.11341	17.6067				0.11575	21.5653			0.11925	11.3889				0.11386	4.47438			0.11563	6.75313			0.11563	2.8375					0.11386	4.47438			0.1185	10.6312
0.15111	34.9428			0.11349	17.6088				0.11588	21.5852			0.11938	11.3636				0.11393	4.47438			0.11575	6.75938			0.11575	2.83125					0.11393	4.47438			0.1185	10.64
0.1512	34.9428			0.11353	17.6107				0.11588	21.5852			0.11938	11.3131				0.11399	4.48063			0.11575	6.75938			0.11575	2.81875					0.11399	4.48063			0.1185	10.64
0.15126	34.9428			0.11358	17.6125				0.116	21.6052			0.11938	11.2879				0.11404	4.48031			0.11588	6.76563			0.11588	2.8125					0.11404	4.48031			0.11862	10.64
0.15133	34.9428			0.11365	17.6143				0.116	21.6052			0.1195	11.2248				0.11411	4.48031			0.11588	6.76563			0.11588	2.8					0.11411	4.48031			0.11862	10.64
0.15136	34.9949			0.11371	17.616				0.11613	21.6251			0.1195	11.1995				0.11419	4.48031			0.116	6.77188			0.116	2.79375					0.11419	4.48031			0.11875	10.64
0.15145	34.9949			0.11378	17.6176				0.11613	21.6451			0.11963	11.149				0.11423	4.47438			0.116	6.77188			0.116	2.77813					0.11423	4.47438			0.11875	10.6487
0.15151	34.9949			0.11384	17.6191				0.11625	21.6451			0.11975	11.1237				0.11429	4.46844			0.11613	6.77813			0.11613	2.77188					0.11429	4.46844			0.11887	10.6575
0.15156	34.9454			0.11389	17.6206				0.11625	21.665			0.11975	11.0985				0.11436	4.46219			0.11613	6.78438			0.11613	2.75938					0.11436	4.46219			0.11887	10.6575
0.15164	34.9428			0.11396	17.6219				0.11638	21.685			0.11988	11.0227				0.11443	4.46188			0.11625	6.78438			0.11625	2.75313					0.11443	4.46188			0.119	10.6662
0.15171	34.9428			0.11403	17.6231				0.1165	21.7049			0.11988	10.9722				0.1145	4.46813			0.11625	6.79063			0.11625	2.74688					0.1145	4.46813			0.119	10.675
0.15179	34.9949			0.11409	17.6243				0.1165	21.7049			0.12	10.947				0.11458	4.47438			0.11638	6.79688			0.11638	2.72813					0.11458	4.47438			0.11912	10.675
0.15184	35.047			0.11414	17.6254				0.11663	21.7049			0.12	10.9217				0.11465	4.47438			0.1165	6.80313			0.1165	2.71563					0.11465	4.47438			0.11912	10.675
0.1519	35.047			0.11421	17.6264				0.11663	21.7049			0.12013	10.846				0.11469	4.46813			0.1165	6.80313			0.1165	2.70938					0.11469	4.46813			0.11925	10.675
0.15199	35.047			0.11429	17.6273				0.11675	21.7248			0.12013	10.846				0.11478	4.46813			0.11663	6.80313			0.11663	2.70313					0.11478	4.46813			0.11925	10.675
0.15205	35.047			0.11436	17.6281				0.11675	21.7248			0.12025	10.7955				0.11484	4.46219			0.11663	6.80313			0.11663	2.68438					0.11484	4.46219			0.11938	10.675
0.15211	35.047			0.11443	17.6289				0.11688	21.7248			0.12025	10.7449				0.1149	4.46188			0.11675	6.80938			0.11675	2.68438					0.1149	4.46188			0.11938	10.6837
0.15218	35.047			0.1145	17.6296				0.11688	21.7448			0.12038	10.6692				0.11496	4.46188			0.11675	6.80938			0.11675	2.67188					0.11496	4.46188			0.1195	10.6925
0.15228	35.0965			0.11455	17.6302				0.117	21.7448			0.1205	10.6439				0.11506	4.46188			0.11688	6.80938			0.11688	2.65938					0.11506	4.46188			0.1195	10.6925
0.1523	35.0965			0.11463	17.6307				0.117	21.7448			0.1205	10.6187				0.11509	4.46188			0.11688	6.81563			0.11688	2.64063					0.11509	4.46188			0.11963	10.6925
0.15235	35.0965			0.11469	17.6311				0.11713	21.7448			0.12063	10.5808				0.11514	4.46188			0.117	6.81563			0.117	2.63438					0.11514	4.46188			0.11963	10.6925
0.15243	35.0965			0.11475	17.6315				0.11725	21.7448			0.12063	10.5556				0.11521	4.46188			0.117	6.81563			0.117	2.62813					0.11521	4.46188			0.11975	10.6925
0.1525	35.0991			0.11479	17.6317				0.11725	21.7448			0.12063	10.5303				0.11528	4.46188			0.11713	6.81563			0.11713	2.61875					0.11528	4.46188			0.11988	10.6925
0.15258	35.0965			0.11485	17.6319				0.11725	21.7448			0.12075	10.4798				0.11534	4.46188			0.11725	6.81563			0.11725	2.6125					0.11534	4.46188			0.11988	10.6925
0.15264	35.0965			0.11491	17.632				0.11738	21.7448			0.12088	10.4293				0.11539	4.46188			0.11725	6.81563			0.11725	2.60625					0.11539	4.46188			0.12	10.6925
0.1527	35.0965			0.11498	17.632				0.1175	21.7448			0.12088	10.404				0.11546	4.46188			0.11725	6.81563			0.11725	2.59375					0.11546	4.46188			0.12	10.6925
0.15274	35.047			0.11505	17.632				0.1175	21.7448			0.121	10.3788				0.11555	4.46188			0.11738	6.81563			0.11738	2.58125					0.11555	4.46188			0.12013	10.6925
0.15283	35.047			0.11514	17.6318				0.11763	21.7448			0.121	10.3535				0.11559	4.46188			0.1175	6.81563			0.1175	2.575					0.11559	4.46188			0.12013	10.6925
0.15289	35.0965			0.11516	17.6316				0.11763	21.7448			0.12113	10.303				0.11564	4.45625			0.1175	6.81563			0.1175	2.56875					0.11564	4.45625			0.12025	10.6925
0.15295	35.0965			0.11523	17.6313				0.11775	21.7448			0.12113	10.202				0.11571	4.45594			0.11763	6.81563			0.11763	2.5625					0.11571	4.45594			0.12025	10.6925
0.15301	35.1512			0.11529	17.6309				0.11775	21.7448			0.12125	10.1515				0.11578	4.45594			0.11763	6.81563			0.11763	2.55					0.11578	4.45594			0.12038	10.7012
0.15309	35.1486			0.11536	17.6304				0.11788	21.7448			0.12125	10.1263				0.11584	4.44969			0.11775	6.81563			0.11775	2.525					0.11584	4.44969			0.12038	10.71
0.15315	35.1486			0.11544	17.6298				0.11788	21.7448			0.12138	10.0758				0.11593	4.44969			0.11775	6.81563			0.11775	2.5125					0.11593	4.44969			0.1205	10.71
0.15321	35.1486			0.1155	17.6292				0.118	21.7647			0.12138	10.0252				0.11599	4.44969			0.11788	6.81563			0.11788	2.50625					0.11599	4.44969			0.1205	10.7012
0.15326	35.1486			0.11556	17.6285				0.11813	21.7647			0.1215	9.97475				0.11606	4.44969			0.11788	6.81563			0.11788	2.49375					0.11606	4.44969			0.12063	10.71
0.15334	35.1486			0.1156	17.6276				0.11813	21.7647			0.12163	9.96212				0.1161	4.44969			0.118	6.82188			0.118	2.48125					0.1161	4.44969			0.12063	10.71
0.1534	35.0991			0.11569	17.6267				0.11825	21.7846			0.12163	9.93687				0.11619	4.44969			0.11813	6.82188			0.11813	2.46875					0.11619	4.44969			0.12063	10.7188
0.15345	35.0965			0.11575	17.6258				0.11825	21.7846			0.12175	9.91162				0.11624	4.44969			0.11813	6.82188			0.11813	2.46563					0.11624	4.44969			0.12075	10.7275
0.15353	35.047			0.11584	17.6247				0.11838	21.7846			0.12175	9.86111				0.11631	4.44969			0.11825	6.82813			0.11825	2.45938					0.11631	4.44969			0.12088	10.7275
0.15363	35.047			0.11588	17.6236				0.11838	21.7846			0.12188	9.81061				0.1164	4.44969			0.11825	6.82813			0.11825	2.45313					0.1164	4.44969			0.12088	10.7363
0.15365	35.047			0.11596	17.6224				0.1185	21.7846			0.12188	9.7601				0.11646	4.44969			0.11838	6.82813			0.11838	2.44063					0.11646	4.44969			0.121	10.745
0.1537	35.047			0.11601	17.6211				0.1185	21.7846			0.122	9.7096				0.11655	4.45625			0.11838	6.82813			0.11838	2.42813					0.11655	4.45625			0.121	10.745
0.15378	35.047			0.11609	17.6197				0.11863	21.8046			0.122	9.68434				0.11659	4.45594			0.1185	6.82813			0.1185	2.41563					0.11659	4.45594			0.12113	10.745
0.15385	35.047			0.11613	17.6183				0.11863	21.8046			0.12213	9.65909				0.11665	4.46219			0.1185	6.82813			0.1185	2.40313					0.11665	4.46219			0.12113	10.745
0.15393	35.047			0.11619	17.6168				0.11875	21.8245			0.12213	9.63384				0.11673	4.46188			0.11863	6.83438			0.11863	2.39688					0.11673	4.46188			0.12113	10.7538
0.15399	35.047			0.11625	17.6152				0.11875	21.8245			0.12225	9.58333				0.11679	4.46188			0.11863	6.83438			0.11863	2.39063					0.11679	4.46188			0.12125	10.7625
0.15405	35.047			0.11635	17.6135				0.11888	21.8245			0.12225	9.53283				0.11685	4.46188			0.11875	6.84063			0.11875	2.38438					0.11685	4.46188			0.12138	10.7625
0.15409	35.047			0.1164	17.6118				0.11888	21.8245			0.12238	9.48232				0.11695	4.46188			0.11875	6.84063			0.11875	2.37188					0.11695	4.46188			0.12138	10.7756
0.15418	35.047			0.11648	17.61				0.119	21.8245			0.1225	9.35606				0.11698	4.46188			0.11888	6.84063			0.11888	2.35938					0.11698	4.46188			0.1215	10.7756
0.15424	35.047			0.11654	17.6082				0.119	21.8245			0.1225	9.19192				0.11704	4.46188			0.11888	6.84063			0.11888	2.34688					0.11704	4.46188			0.1215	10.7756
0.15431	35.047			0.11663	17.6063				0.11913	21.8245			0.1225	9.01515				0.1171	4.46188			0.119	6.84063			0.119	2.31563					0.1171	4.46188			0.12163	10.7756
0.15438	35.047			0.11666	17.6043				0.11913	21.8046			0.12263	8.83838				0.11716	4.46188			0.119	6.84063			0.119	2.275					0.11716	4.46188			0.12163	10.7844
0.15444	35.047			0.11673	17.6023				0.11925	21.8046			0.12275	8.68687				0.11725	4.46188			0.11913	6.84063			0.11913	2.23125					0.11725	4.46188			0.12175	10.7844
0.1545	35.047			0.1168	17.6002				0.11925	21.8046			0.12275	8.62374				0.11731	4.46188			0.11913	6.83438			0.11913	2.1875					0.11731	4.46188			0.12175	10.7844
0.15459	35.047			0.11685	17.5981				0.11938	21.8046			0.12288	8.64899				0.11738	4.46188			0.11925	6.83438			0.11925	2.15					0.11738	4.46188			0.12188	10.7931
0.15463	35.047			0.11694	17.5959				0.11938	21.8245			0.12288	8.66162				0.11741	4.46844			0.11925	6.83438			0.11925	2.13438					0.11741	4.46844			0.12188	10.7931
0.15469	35.047			0.11703	17.5936				0.1195	21.8245			0.123	8.71212				0.11748	4.46813			0.11938	6.83438			0.11938	2.14063					0.11748	4.46813			0.122	10.8019
0.15475	35.047			0.11705	17.5913				0.1195	21.8245			0.123	8.71212				0.11753	4.46813			0.11938	6.84063			0.11938	2.14375					0.11753	4.46813			0.12213	10.8106
0.15481	35.047			0.11711	17.589				0.11963	21.8245			0.12313	8.71212				0.1176	4.46813			0.1195	6.84063			0.1195	2.15625					0.1176	4.46813			0.12213	10.8106
0.15489	35.047			0.11719	17.5866				0.11963	21.8245			0.12325	8.68687				0.11766	4.47469			0.1195	6.84063			0.1195	2.15625					0.11766	4.47469			0.12225	10.8106
0.15496	35.047			0.11726	17.5842				0.11975	21.8245			0.12325	8.68687				0.11775	4.47438			0.11963	6.84063			0.11963	2.15625					0.11775	4.47438			0.12225	10.8194
0.15503	35.047			0.1173	17.5817				0.11975	21.8245			0.12325	8.66162				0.11781	4.47438			0.11963	6.84063			0.11963	2.15					0.11781	4.47438			0.12238	10.8194
0.15508	35.047			0.11736	17.5792				0.11988	21.8245			0.12338	8.64899				0.11786	4.47438			0.11975	6.84063			0.11975	2.15					0.11786	4.47438			0.12238	10.8369
0.15515	35.047			0.11744	17.5766				0.11988	21.8245			0.1235	8.64899				0.11794	4.47438			0.11975	6.84063			0.11975	2.14375					0.11794	4.47438			0.1225	10.8456
0.15524	34.9949			0.1175	17.574				0.12	21.8245			0.1235	8.62374				0.11801	4.48063			0.11988	6.84063			0.11988	2.14063					0.11801	4.48063			0.1225	10.8456
0.15528	34.9454			0.11758	17.5714				0.12	21.8245			0.12363	8.62374				0.11809	4.48031			0.11988	6.84063			0.11988	2.14063					0.11809	4.48031			0.12263	10.8456
0.15533	34.7917			0.11764	17.5687				0.12013	21.8245			0.12363	8.59848				0.11814	4.48656			0.12	6.84063			0.12	2.13438					0.11814	4.48656			0.12263	10.8456
0.1554	34.7422			0.1177	17.5661				0.12013	21.8245			0.12375	8.59848				0.11821	4.48656			0.12	6.84063			0.12	2.13438					0.11821	4.48656			0.12275	10.8369
0.15548	34.7396			0.11774	17.5634				0.12025	21.8245			0.12375	8.59848				0.1183	4.48656			0.12013	6.84063			0.12013	2.12813					0.1183	4.48656			0.12275	10.8369
0.15554	34.7396			0.11784	17.5607				0.12025	21.8245			0.12375	8.57323				0.11833	4.48656			0.12013	6.84063			0.12013	2.12813					0.11833	4.48656			0.12288	10.8369
0.1556	34.7396			0.11786	17.5581				0.12038	21.8245			0.12388	8.57323				0.11839	4.48656			0.12025	6.84063			0.12025	2.12813					0.11839	4.48656			0.12288	10.8456
0.15568	34.7396			0.11791	17.5555				0.12038	21.8245			0.124	8.54798				0.11846	4.48656			0.12025	6.84063			0.12025	2.12188					0.11846	4.48656			0.123	10.8456
0.15575	34.7396			0.11799	17.5528				0.1205	21.8445			0.124	8.54798				0.11853	4.49281			0.12038	6.84063			0.12038	2.12188					0.11853	4.49281			0.12313	10.8456
0.15579	34.7396			0.11808	17.5502				0.12063	21.8445			0.12413	8.52273				0.1186	4.49281			0.12038	6.84063			0.12038	2.11563					0.1186	4.49281			0.12313	10.8544
0.15585	34.7396			0.11811	17.5476				0.12063	21.8644			0.12413	8.49747				0.11866	4.49281			0.1205	6.84688			0.1205	2.11563					0.11866	4.49281			0.12325	10.8544
0.15591	34.7396			0.11816	17.5451				0.12075	21.8644			0.12425	8.47222				0.11873	4.49281			0.12063	6.84688			0.12063	2.10938					0.11873	4.49281			0.12325	10.8544
0.15599	34.7396			0.11824	17.5425				0.12075	21.8644			0.12425	8.47222				0.11876	4.49281			0.12063	6.85313			0.12063	2.10313					0.11876	4.49281			0.12338	10.8631
0.15606	34.7396			0.11831	17.54				0.12088	21.8644			0.12425	8.44697				0.11883	4.49281			0.12075	6.85313			0.12075	2.09688					0.11883	4.49281			0.12338	10.8631
0.15613	34.7396			0.11839	17.5375				0.12088	21.8644			0.12438	8.42172				0.11889	4.49906			0.12075	6.85313			0.12075	2.09688					0.11889	4.49906			0.1235	10.8631
0.15619	34.7396			0.11845	17.5351				0.121	21.8445			0.1245	8.42172				0.11895	4.505			0.12088	6.85313			0.12088	2.09063					0.11895	4.505			0.12363	10.8719
0.15624	34.7917			0.11853	17.5327				0.121	21.8445			0.1245	8.39646				0.11903	4.505			0.12088	6.85313			0.12088	2.08438					0.11903	4.505			0.12363	10.8719
0.15633	34.8412			0.1186	17.5303				0.12113	21.8245			0.12463	8.37121				0.11911	4.505			0.121	6.84688			0.121	2.08438					0.11911	4.505			0.12363	10.8719
0.15635	34.8412			0.11863	17.5279				0.12113	21.8245			0.12463	8.34596				0.11914	4.51125			0.121	6.84688			0.121	2.07813					0.11914	4.51125			0.12375	10.8806
0.15641	34.8412			0.11869	17.5256				0.12125	21.8445			0.12475	8.29545				0.1192	4.51094			0.12113	6.84063			0.12113	2.07188					0.1192	4.51094			0.12388	10.8894
0.15648	34.8412			0.11875	17.5233				0.12125	21.8445			0.12475	8.2702				0.11926	4.51094			0.12113	6.84063			0.12113	2.06563					0.11926	4.51094			0.12388	10.8894
0.15654	34.8412			0.11883	17.5211				0.12138	21.8644			0.12488	8.24495				0.11934	4.51094			0.12125	6.84688			0.12125	2.05313					0.11934	4.51094			0.124	10.8894
0.15663	34.8412			0.1189	17.5189				0.12138	21.8644			0.125	8.19444				0.11941	4.51094			0.12125	6.84688			0.12125	2.04688					0.11941	4.51094			0.124	10.8981
0.15669	34.8412			0.11898	17.5168				0.1215	21.8644			0.125	8.16919				0.11948	4.5175			0.12138	6.85313			0.12138	2.04063					0.11948	4.5175			0.12413	10.8981
0.15675	34.8412			0.11905	17.5147				0.12163	21.8644			0.12513	8.11869				0.11954	4.51719			0.12138	6.85313			0.12138	2.02813					0.11954	4.51719			0.12413	10.8981
0.15679	34.8412			0.11909	17.5126				0.12163	21.8644			0.12513	8.09343				0.11958	4.52344			0.1215	6.85313			0.1215	2.02188					0.11958	4.52344			0.12425	10.8981
0.15688	34.8412			0.11915	17.5106				0.12175	21.8644			0.12525	8.04293				0.11964	4.52344			0.12163	6.85313			0.12163	2.00938					0.11964	4.52344			0.12425	10.8981
0.15694	34.8412			0.11924	17.5086				0.12175	21.8644			0.12525	8.0303				0.11969	4.52344			0.12163	6.85313			0.12163	2.00313					0.11969	4.52344			0.12438	10.9069
0.15703	34.8412			0.11929	17.5067				0.12188	21.8844			0.12538	8.01768				0.11976	4.52344			0.12175	6.85313			0.12175	1.99063					0.11976	4.52344			0.12438	10.9069
0.15706	34.8412			0.11936	17.5048				0.12188	21.8844			0.12538	8.00505				0.11983	4.52344			0.12175	6.85313			0.12175	1.9875					0.11983	4.52344			0.1245	10.9069
0.15711	34.8959			0.11944	17.5029				0.122	21.9043			0.1255	7.9798				0.11991	4.52344			0.12188	6.85938			0.12188	1.98438					0.11991	4.52344			0.1245	10.9156
0.15718	34.8933			0.11951	17.5011				0.122	21.9043			0.1255	7.95455				0.11995	4.52344			0.12188	6.85938			0.12188	1.98125					0.11995	4.52344			0.12463	10.9156
0.15724	34.8933			0.11958	17.4994				0.12213	21.9242			0.12563	7.92929				0.12	4.52344			0.122	6.86563			0.122	1.975					0.12	4.52344			0.12475	10.9156
0.15731	34.8933			0.11965	17.4977				0.12213	21.9242			0.12563	7.87879				0.12008	4.52969			0.122	6.86563			0.122	1.96875					0.12008	4.52969			0.12475	10.9156
0.1574	34.8933			0.11973	17.496				0.12225	21.9442			0.12575	7.82828				0.12016	4.52938			0.12213	6.87188			0.12213	1.9625					0.12016	4.52938			0.12488	10.9156
0.15744	34.8933			0.11976	17.4944				0.12238	21.9442			0.12575	7.80303				0.1202	4.52938			0.12213	6.87188			0.12213	1.95					0.1202	4.52938			0.12488	10.9244
0.15754	34.8933			0.11981	17.4928				0.12238	21.9442			0.12588	7.75253				0.12025	4.52938			0.12225	6.87813			0.12225	1.9375					0.12025	4.52938			0.125	10.9244
0.15758	34.8933			0.11988	17.4913				0.1225	21.9442			0.12588	7.72727				0.12033	4.52344			0.12238	6.87813			0.12238	1.93125					0.12033	4.52344			0.125	10.9331
0.15765	34.8933			0.11995	17.4899				0.1225	21.9442			0.126	7.67677				0.12039	4.52344			0.12238	6.87813			0.12238	1.91875					0.12039	4.52344			0.12512	10.9331
0.15773	34.8933			0.12003	17.4885				0.12263	21.9442			0.126	7.62626				0.12046	4.52344			0.1225	6.87813			0.1225	1.9125					0.12046	4.52344			0.12525	10.9331
0.15781	34.8933			0.12009	17.4871				0.12263	21.9442			0.12613	7.57576				0.12053	4.52344			0.1225	6.87813			0.1225	1.9					0.12053	4.52344			0.12525	10.9244
0.15785	34.8438			0.12018	17.4858				0.12275	21.9442			0.12625	7.55051				0.1206	4.52344			0.12263	6.87813			0.12263	1.8875					0.1206	4.52344			0.12525	10.9156
0.15794	34.8412			0.12021	17.4845				0.12275	21.9442			0.12625	7.52525				0.12064	4.52344			0.12263	6.87813			0.12263	1.875					0.12064	4.52344			0.12537	10.9156
0.15798	34.8412			0.12028	17.4833				0.12288	21.9442			0.12638	7.47475				0.1207	4.52344			0.12275	6.87813			0.12275	1.86875					0.1207	4.52344			0.1255	10.9156
0.15803	34.8933			0.12033	17.4821				0.12288	21.9641			0.12638	7.42424				0.12076	4.52344			0.12275	6.87813			0.12275	1.8625					0.12076	4.52344			0.1255	10.9156
0.1581	34.8933			0.1204	17.481				0.123	21.984			0.12638	7.39899				0.12081	4.52344			0.12288	6.87813			0.12288	1.85					0.12081	4.52344			0.12562	10.9069
0.15819	34.8933			0.12046	17.4799				0.123	21.984			0.1265	7.38636				0.12089	4.52344			0.12288	6.88438			0.12288	1.8375					0.12089	4.52344			0.12562	10.9069
0.15823	34.8933			0.12055	17.4789				0.12313	21.984			0.12663	7.33586				0.12098	4.52344			0.123	6.89063			0.123	1.83125					0.12098	4.52344			0.12575	10.8981
0.15828	34.8412			0.12061	17.4779				0.12325	21.984			0.12663	7.31061				0.12101	4.52344			0.123	6.89063			0.123	1.82813					0.12101	4.52344			0.12575	10.8981
0.15835	34.7917			0.12068	17.477				0.12325	21.984			0.12675	7.2601				0.12106	4.52344			0.12313	6.89063			0.12313	1.81563					0.12106	4.52344			0.12587	10.9069
0.15841	34.7917			0.12071	17.4761				0.12338	22.004			0.12675	7.23485				0.12114	4.52344			0.12325	6.89063			0.12325	1.80938					0.12114	4.52344			0.12587	10.9156
0.15849	34.7917			0.12079	17.4753				0.12338	21.994			0.12688	7.15909				0.12121	4.52344			0.12325	6.89063			0.12325	1.79688					0.12121	4.52344			0.126	10.9156
0.15855	34.7396			0.12086	17.4745				0.1235	22.0239			0.12688	7.08333				0.12128	4.51719			0.12338	6.89688			0.12338	1.79063					0.12128	4.51719			0.126	10.9156
0.15863	34.7396			0.12093	17.4738				0.1235	22.014			0.127	7.05808				0.12134	4.51719			0.12338	6.89375			0.12338	1.77188					0.12134	4.51719			0.12612	10.9244
0.1587	34.7396			0.12099	17.4731				0.12363	22.014			0.127	7.00758				0.1214	4.51719			0.1235	6.90313			0.1235	1.75313					0.1214	4.51719			0.12612	10.9244
0.15876	34.7396			0.12106	17.4724				0.12363	22.0339			0.12713	6.98232				0.12145	4.52344			0.1235	6.9			0.1235	1.74688					0.12145	4.52344			0.12625	10.9331
0.1588	34.7396			0.12113	17.4719				0.12375	22.0538			0.12713	6.93182				0.12153	4.52344			0.12363	6.9			0.12363	1.73438					0.12153	4.52344			0.12625	10.9331
0.15886	34.6875			0.1212	17.4713				0.12375	22.0937			0.12725	6.85606				0.12159	4.52344			0.12363	6.90625			0.12363	1.72813					0.12159	4.52344			0.12637	10.9331
0.15894	34.6875			0.12126	17.4708				0.12388	22.0937			0.12725	6.7803				0.12165	4.52344			0.12375	6.9125			0.12375	1.71563					0.12165	4.52344			0.12637	10.9419
0.159	34.638			0.12134	17.4704				0.124	22.0937			0.12738	6.75505				0.1217	4.52344			0.12375	6.925			0.12375	1.69688					0.1217	4.52344			0.1265	10.9506
0.15908	34.638			0.1214	17.47				0.124	22.0937			0.12738	6.71717				0.12179	4.51719			0.12388	6.925			0.12388	1.67813					0.12179	4.51719			0.12662	10.9506
0.15916	34.586			0.12146	17.4697				0.12413	22.0937			0.1275	6.66667				0.12183	4.51125			0.124	6.925			0.124	1.67188					0.12183	4.51125			0.12662	10.9506
0.1592	34.586			0.12154	17.4694				0.12413	22.1137			0.1275	6.61616				0.12188	4.51094			0.124	6.925			0.124	1.6625					0.12188	4.51094			0.12675	10.9506
0.15928	34.5365			0.12159	17.4691				0.12425	22.1137			0.12763	6.5404				0.12195	4.51094			0.12413	6.925			0.12413	1.65					0.12195	4.51094			0.12675	10.9506
0.15935	34.4349			0.12168	17.4689				0.12425	22.1336			0.12775	6.4899				0.12201	4.5175			0.12413	6.93125			0.12413	1.6375					0.12201	4.5175			0.12687	10.9506
0.15943	34.3854			0.12173	17.4687				0.12438	22.1535			0.12775	6.43939				0.12208	4.51719			0.12425	6.93125			0.12425	1.61875					0.12208	4.51719			0.12687	10.9506
0.15948	34.3333			0.12179	17.4686				0.12438	22.1735			0.12788	6.41414				0.12213	4.51125			0.12425	6.9375			0.12425	1.60625					0.12213	4.51125			0.127	10.9506
0.15955	34.2812			0.12188	17.4685				0.1245	22.1735			0.12788	6.36364				0.1222	4.51094			0.12438	6.94375			0.12438	1.59375					0.1222	4.51094			0.127	10.9506
0.15961	34.2317			0.12194	17.4684				0.1245	22.1735			0.128	6.31313				0.12228	4.49906			0.12438	6.95			0.12438	1.5875					0.12228	4.49906			0.12712	10.9594
0.15968	34.2291			0.12199	17.4684				0.12463	22.1934			0.128	6.26263				0.12231	4.48656			0.1245	6.95			0.1245	1.575					0.12231	4.48656			0.12712	10.9594
0.15974	34.2291			0.12206	17.4685				0.12463	22.2134			0.12813	6.23737				0.12238	4.46813			0.1245	6.95			0.1245	1.5625					0.12238	4.46813			0.12725	10.9681
0.15984	34.2291			0.12216	17.4685				0.12475	22.2134			0.12813	6.18687				0.12244	4.45594			0.12463	6.95625			0.12463	1.55					0.12244	4.45594			0.12725	10.9681
0.15986	34.2812			0.12219	17.4686				0.12488	22.2134			0.12825	6.13636				0.1225	4.4375			0.12463	6.9625			0.12463	1.54375					0.1225	4.4375			0.12737	10.9594
0.15991	34.3333			0.12224	17.4688				0.12488	22.2134			0.12825	6.09848				0.12259	4.42563			0.12475	6.9625			0.12475	1.53125					0.12259	4.42563			0.12737	10.9594
0.15999	34.3307			0.12231	17.469				0.125	22.2134			0.12838	6.04798				0.12265	4.41938			0.12488	6.9625			0.12488	1.51875					0.12265	4.41938			0.1275	10.9506
0.16006	34.3307			0.12239	17.4692				0.125	22.2134			0.12838	5.99747				0.12271	4.41313			0.12488	6.9625			0.12488	1.50938					0.12271	4.41313			0.1275	10.9506
0.16014	34.3307			0.12246	17.4694				0.12513	22.2333			0.1285	5.97222				0.12278	4.41313			0.125	6.9625			0.125	1.49688					0.12278	4.41313			0.12762	10.9506
0.1602	34.3307			0.12253	17.4697				0.12513	22.2333			0.12863	5.94697				0.12285	4.41313			0.125	6.9625			0.125	1.48438					0.12285	4.41313			0.12762	10.9506
0.16028	34.3307			0.12259	17.47				0.12525	22.2333			0.12863	5.89646				0.12293	4.41313			0.12513	6.96875			0.12513	1.47813					0.12293	4.41313			0.12775	10.9506
0.16033	34.3307			0.12263	17.4703				0.12525	22.2532			0.12863	5.82071				0.12298	4.41313			0.12513	6.96875			0.12513	1.47188					0.12298	4.41313			0.12775	10.9506
0.16039	34.3307			0.12271	17.4707				0.12538	22.2532			0.12875	5.79545				0.12305	4.41313			0.12525	6.96875			0.12525	1.45938					0.12305	4.41313			0.12787	10.9506
0.16044	34.2812			0.12278	17.4711				0.12538	22.2532			0.12888	5.7702				0.12314	4.41938			0.12525	6.975			0.12525	1.44063					0.12314	4.41938			0.12787	10.9506
0.16051	34.2812			0.12284	17.4715				0.1255	22.2333			0.12888	5.74495				0.12318	4.41906			0.12538	6.975			0.12538	1.43438					0.12318	4.41906			0.128	10.9594
0.16059	34.2317			0.12288	17.4719				0.12563	22.2134			0.12888	5.7197				0.12323	4.42531			0.12538	6.975			0.12538	1.42813					0.12323	4.42531			0.128	10.9681
0.16063	34.2291			0.12295	17.4724				0.12563	22.2134			0.129	5.69444				0.1233	4.43125			0.1255	6.96875			0.1255	1.42188					0.1233	4.43125			0.12812	10.9681
0.16069	34.2291			0.12301	17.4728				0.12575	22.1934			0.129	5.66919				0.12338	4.43125			0.12563	6.9625			0.12563	1.41563					0.12338	4.43125			0.12825	10.9681
0.16075	34.1796			0.12308	17.4733				0.12575	22.1934			0.12913	5.64394				0.12343	4.43781			0.12563	6.9625			0.12563	1.40938					0.12343	4.43781			0.12825	10.9681
0.16081	34.177			0.12314	17.4738				0.12588	22.1735			0.12925	5.61869				0.12348	4.4375			0.12575	6.95625			0.12575	1.40313					0.12348	4.4375			0.12837	10.9681
0.16091	34.177			0.12323	17.4743				0.12588	22.1735			0.12925	5.59343				0.12354	4.4375			0.12575	6.95625			0.12575	1.39688					0.12354	4.4375			0.12837	10.9681
0.16095	34.1275			0.12329	17.4748				0.126	22.1535			0.12925	5.59343				0.1236	4.4375			0.12588	6.95			0.12588	1.39063					0.1236	4.4375			0.1285	10.9681
0.161	34.0754			0.12334	17.4753				0.126	22.1535			0.12938	5.54293				0.12369	4.44375			0.12588	6.95			0.12588	1.38438					0.12369	4.44375			0.1285	10.9681
0.16106	34.0754			0.12341	17.4758				0.12613	22.1336			0.1295	5.51768				0.12375	4.44375			0.126	6.94375			0.126	1.38438					0.12375	4.44375			0.12862	10.9681
0.16114	34.0754			0.1235	17.4764				0.12613	22.1336			0.1295	5.46717				0.12381	4.44375			0.126	6.94375			0.126	1.37188					0.12381	4.44375			0.12862	10.9681
0.16121	34.0259			0.12356	17.4769				0.12625	22.1336			0.1295	5.45455				0.12385	4.45			0.12613	6.9375			0.12613	1.36563					0.12385	4.45			0.12862	10.9681
0.16128	34.0233			0.12361	17.4775				0.12625	22.1336			0.12963	5.42929				0.12395	4.44969			0.12613	6.9375			0.12613	1.35313					0.12395	4.44969			0.12875	10.9681
0.16136	34.0233			0.12369	17.478				0.12638	22.1535			0.12963	5.37879				0.12399	4.44969			0.12625	6.9375			0.12625	1.35					0.12399	4.44969			0.12887	10.9681
0.1614	33.9738			0.12376	17.4785				0.1265	22.1535			0.12975	5.37879				0.12404	4.44375			0.12625	6.9375			0.12625	1.34375					0.12404	4.44375			0.12887	10.9681
0.16149	33.9738			0.12384	17.4791				0.1265	22.1735			0.12975	5.35354				0.12411	4.43781			0.12638	6.94375			0.12638	1.33125					0.12411	4.43781			0.129	10.9769
0.16155	33.9738			0.1239	17.4796				0.12663	22.1535			0.12988	5.30303				0.12416	4.42531			0.1265	6.94375			0.1265	1.33125					0.12416	4.42531			0.129	10.9769
0.16163	33.9738			0.12398	17.4801				0.12663	22.1535			0.13	5.27778				0.12425	4.41313			0.1265	6.95			0.1265	1.325					0.12425	4.41313			0.129	10.9856
0.16168	33.9738			0.12401	17.4806				0.12675	22.1336			0.13	5.25253				0.12431	4.40719			0.12663	6.94375			0.12663	1.3125					0.12431	4.40719			0.12912	10.9856
0.16175	33.9738			0.1241	17.4811				0.12675	22.1137			0.13013	5.20202				0.12438	4.395			0.12663	6.94375			0.12663	1.30625					0.12438	4.395			0.12925	10.9856
0.16181	33.9738			0.12415	17.4816				0.12688	22.1137			0.13013	5.17677				0.12441	4.38844			0.12675	6.9375			0.12675	1.3					0.12441	4.38844			0.12925	10.9856
0.16188	33.9217			0.12423	17.4821				0.12688	22.0937			0.13025	5.10101				0.1245	4.37656			0.12675	6.93125			0.12675	1.2875					0.1245	4.37656			0.12937	10.9856
0.16193	33.9217			0.1243	17.4825				0.127	22.0937			0.13025	5.07576				0.12456	4.37031			0.12688	6.93125			0.12688	1.28125					0.12456	4.37031			0.12937	10.9856
0.162	33.9217			0.12438	17.483				0.127	22.0738			0.13038	5.05051				0.12463	4.36406			0.12688	6.925			0.12688	1.2625					0.12463	4.36406			0.1295	10.9856
0.16206	33.9217			0.12443	17.4834				0.12713	22.0538			0.13038	5.02525				0.12466	4.36406			0.127	6.925			0.127	1.25625					0.12466	4.36406			0.1295	10.9944
0.16213	33.9217			0.1245	17.4839				0.12713	22.0538			0.13038	5				0.12475	4.35781			0.127	6.91875			0.127	1.25					0.12475	4.35781			0.12962	10.99
0.16218	33.9217			0.12458	17.4843				0.12725	22.0439			0.1305	4.97475				0.12481	4.35156			0.12713	6.9125			0.12713	1.24375					0.12481	4.35156			0.12962	10.9987
0.16225	33.9217			0.12464	17.4847				0.12725	22.0339			0.13063	4.89899				0.12488	4.35156			0.12713	6.9125			0.12713	1.2375					0.12488	4.35156			0.12975	10.9987
0.16231	33.9217			0.12469	17.485				0.12738	22.0239			0.13063	4.60859				0.12491	4.35156			0.12725	6.90938			0.12725	1.23125					0.12491	4.35156			0.12987	10.9987
0.16238	33.9217			0.12478	17.4854				0.1275	22.014			0.13075	4.38131				0.12501	4.35156			0.12725	6.90625			0.12725	1.2125					0.12501	4.35156			0.12987	11.0075
0.16243	34.0259			0.12485	17.4857				0.1275	22.004			0.13075	4.14141				0.12504	4.35156			0.12738	6.90313			0.12738	1.14063					0.12504	4.35156			0.13	11.0075
0.16248	34.0233			0.12491	17.486				0.12763	21.994			0.13088	3.81313				0.12509	4.35156			0.1275	6.9			0.1275	1.08438					0.12509	4.35156			0.13	11.0075
0.16256	34.0233			0.12496	17.4863				0.12763	21.984			0.13088	3.83838				0.12516	4.35156			0.1275	6.89688			0.1275	1.025					0.12516	4.35156			0.13012	11.0075
0.16263	34.0233			0.12504	17.4866				0.12775	21.984			0.131	3.91414				0.12523	4.35156			0.12763	6.89375			0.12763	0.94375					0.12523	4.35156			0.13012	11.0075
0.16269	33.9738			0.12513	17.4868				0.12775	21.984			0.131	4.01515				0.12529	4.35781			0.12763	6.89063			0.12763	0.95					0.12529	4.35781			0.13025	11.025
0.16281	33.9738			0.12516	17.487				0.12788	21.984			0.13113	4.16667				0.12534	4.35781			0.12775	6.89063			0.12775	0.96875					0.12534	4.35781			0.13025	11.025
0.16293	33.9738			0.12521	17.4872				0.12788	21.984			0.13125	4.20455				0.12541	4.35781			0.12775	6.89063			0.12775	0.99375					0.12541	4.35781			0.13037	11.0337
0.16296	33.9217			0.12529	17.4874				0.128	21.984			0.13125	4.20455				0.12548	4.35781			0.12788	6.89063			0.12788	1.03125					0.12548	4.35781			0.13037	11.0337
0.16304	33.8723			0.12536	17.4875				0.128	21.984			0.13138	4.20455				0.12556	4.35781			0.12788	6.89063			0.12788	1.04063					0.12556	4.35781			0.1305	11.0425
0.1631	33.8723			0.12543	17.4876				0.12813	21.984			0.13138	4.20455				0.12563	4.35188			0.128	6.89063			0.128	1.04063					0.12563	4.35188			0.1305	11.0512
0.16319	33.8723			0.12549	17.4876				0.12813	21.984			0.1315	4.20455				0.12569	4.35156			0.128	6.89063			0.128	1.04063					0.12569	4.35156			0.13062	11.0512
0.16324	33.8202			0.12556	17.4877				0.12825	21.994			0.1315	4.20455				0.12573	4.35156			0.12813	6.89063			0.12813	1.04063					0.12573	4.35156			0.13062	11.06
0.16331	33.7707			0.1256	17.4877				0.12825	22.0239			0.13163	4.19192				0.12581	4.35156			0.12813	6.89063			0.12813	1.04063					0.12581	4.35156			0.13075	11.0687
0.16338	33.7681			0.12565	17.4876				0.12838	22.014			0.13163	4.16667				0.12588	4.35156			0.12825	6.89375			0.12825	1.04063					0.12588	4.35156			0.13075	11.0687
0.16343	33.7212			0.12571	17.4875				0.12838	22.014			0.13175	4.16667				0.12593	4.35156			0.12825	6.90313			0.12825	1.0375					0.12593	4.35156			0.13087	11.0775
0.1635	33.7186			0.12578	17.4874				0.1285	22.014			0.13188	4.16667				0.126	4.35781			0.12838	6.9			0.12838	1.03125					0.126	4.35781			0.13087	11.0775
0.1636	33.7186			0.12585	17.4873				0.1285	22.004			0.13188	4.14141				0.12608	4.36406			0.12838	6.9			0.12838	1.03125					0.12608	4.36406			0.131	11.0862
0.16364	33.7186			0.12593	17.4871				0.12863	21.984			0.13188	4.11616				0.12614	4.36406			0.1285	6.9			0.1285	1.03125					0.12614	4.36406			0.131	11.0862
0.16373	33.7186			0.12599	17.4869				0.12875	21.984			0.132	4.09091				0.1262	4.36406			0.1285	6.89688			0.1285	1.025					0.1262	4.36406			0.13112	11.095
0.16378	33.7186			0.12608	17.4866				0.12875	21.984			0.13213	4.06566				0.12626	4.36406			0.12863	6.89063			0.12863	1.01875					0.12626	4.36406			0.13112	11.095
0.16385	33.7186			0.12611	17.4863				0.12888	21.984			0.13213	4.0404				0.12636	4.36406			0.12875	6.89063			0.12875	1.0125					0.12636	4.36406			0.13125	11.1037
0.16391	33.7186			0.12619	17.486				0.12888	21.984			0.13225	4.01515				0.12639	4.36406			0.12875	6.89063			0.12875	1.00625					0.12639	4.36406			0.13125	11.1125
0.16398	33.7186			0.12626	17.4856				0.129	21.984			0.13225	4.01515				0.12645	4.36406			0.12888	6.89063			0.12888	1					0.12645	4.36406			0.13137	11.1125
0.16405	33.7186			0.12635	17.4852				0.129	21.984			0.13238	3.96465				0.12651	4.37031			0.12888	6.89063			0.12888	0.99375					0.12651	4.37031			0.13137	11.1125
0.16413	33.7186			0.12639	17.4848				0.12913	21.984			0.13238	3.93939				0.12659	4.37			0.129	6.89063			0.129	0.99375					0.12659	4.37			0.1315	11.1212
0.16419	33.7186			0.12648	17.4843				0.12913	21.984			0.1325	3.88889				0.12666	4.3825			0.129	6.89063			0.129	0.98125					0.12666	4.3825			0.1315	11.1212
0.16428	33.7186			0.12651	17.4838				0.12925	21.984			0.1325	3.86364				0.12673	4.3825			0.12913	6.89063			0.12913	0.975					0.12673	4.3825			0.13162	11.13
0.16431	33.6691			0.12656	17.4833				0.12925	21.984			0.13263	3.83838				0.12679	4.3825			0.12913	6.89063			0.12913	0.9625					0.12679	4.3825			0.13162	11.13
0.16439	33.617			0.12664	17.4828				0.12938	22.004			0.13263	3.81313				0.12683	4.3825			0.12925	6.89063			0.12925	0.95625					0.12683	4.3825			0.13175	11.1387
0.16446	33.617			0.1267	17.4822				0.12938	21.994			0.13275	3.76263				0.12689	4.37625			0.12925	6.89063			0.12925	0.95					0.12689	4.37625			0.13187	11.1387
0.16451	33.617			0.12678	17.4816				0.1295	21.994			0.13275	3.73737				0.12695	4.3825			0.12938	6.89688			0.12938	0.94375					0.12695	4.3825			0.13187	11.1387
0.16459	33.617			0.12684	17.481				0.1295	21.994			0.13288	3.68687				0.12701	4.3825			0.12938	6.89375			0.12938	0.93125					0.12701	4.3825			0.13187	11.1387
0.16468	33.617			0.12691	17.4805				0.12963	21.994			0.13288	3.63636				0.12708	4.3825			0.1295	6.89375			0.1295	0.925					0.12708	4.3825			0.132	11.1387
0.16471	33.617			0.12694	17.4798				0.12963	21.984			0.133	3.58586				0.12715	4.38844			0.1295	6.89375			0.1295	0.9125					0.12715	4.38844			0.13212	11.1387
0.16481	33.617			0.12701	17.4792				0.12975	21.9641			0.13313	3.57323				0.1272	4.38844			0.12963	6.89375			0.12963	0.9					0.1272	4.38844			0.13212	11.1387
0.16485	33.617			0.12711	17.4786				0.12975	21.9641			0.13313	3.54798				0.12726	4.38844			0.12963	6.89063			0.12963	0.8875					0.12726	4.38844			0.13225	11.1475
0.16491	33.5649			0.12719	17.478				0.12988	21.9442			0.13325	3.52273				0.12733	4.38844			0.12975	6.88438			0.12975	0.88438					0.12733	4.38844			0.13225	11.1562
0.16499	33.5649			0.12725	17.4774				0.13	21.9242			0.13325	3.44697				0.12739	4.38844			0.12975	6.88438			0.12975	0.87813					0.12739	4.38844			0.13225	11.1562
0.16509	33.4633			0.12731	17.4768				0.13	21.9242			0.13338	3.42172				0.12748	4.38844			0.12988	6.87813			0.12988	0.87188					0.12748	4.38844			0.13237	11.165
0.16513	33.4112			0.12739	17.4762				0.13013	21.9242			0.13338	3.39646				0.12754	4.39469			0.13	6.87188			0.13	0.85313					0.12754	4.39469			0.13237	11.1738
0.1652	33.3096			0.12746	17.4755				0.13013	21.9043			0.1335	3.39646				0.1276	4.39469			0.13	6.87188			0.13	0.84688					0.1276	4.39469			0.1325	11.1738
0.16526	33.2107			0.1275	17.4749				0.13025	21.9043			0.1335	3.37121				0.12764	4.40094			0.13013	6.87188			0.13013	0.84063					0.12764	4.40094			0.13262	11.1738
0.16531	33.0544			0.12756	17.4743				0.13025	21.8844			0.13363	3.32071				0.1277	4.40063			0.13013	6.86563			0.13013	0.84063					0.1277	4.40063			0.13262	11.1738
0.1654	33.0023			0.12763	17.4736				0.13038	21.8844			0.13375	3.29545				0.12775	4.40063			0.13025	6.86563			0.13025	0.83438					0.12775	4.40063			0.13262	11.1738
0.16548	32.9528			0.1277	17.473				0.13038	21.8644			0.13375	3.24495				0.12783	4.40063			0.13025	6.85938			0.13025	0.82188					0.12783	4.40063			0.13275	11.1738
0.16554	32.9033			0.12778	17.4723				0.1305	21.8644			0.13388	3.16919				0.12789	4.40719			0.13038	6.85938			0.13038	0.81563					0.12789	4.40719			0.13275	11.1738
0.16559	32.8512			0.12781	17.4716				0.1305	21.8644			0.13388	3.14394				0.12796	4.40688			0.13038	6.85313			0.13038	0.80313					0.12796	4.40688			0.13287	11.1825
0.16566	32.8017			0.12788	17.4709				0.13063	21.8445			0.134	3.11869				0.12804	4.41313			0.1305	6.85313			0.1305	0.78438					0.12804	4.41313			0.13287	11.1913
0.16575	32.7991			0.12794	17.4702				0.13075	21.8245			0.134	3.09343				0.12813	4.41313			0.1305	6.85313			0.1305	0.77813					0.12813	4.41313			0.133	11.1913
0.16579	32.7991			0.12801	17.4695				0.13075	21.8245			0.13413	3.06818				0.12816	4.41313			0.13063	6.84688			0.13063	0.77188					0.12816	4.41313			0.13312	11.2
0.16584	32.7991			0.12808	17.4688				0.13075	21.8046			0.13413	3.04293				0.12823	4.41313			0.13075	6.84063			0.13075	0.76563					0.12823	4.41313			0.13312	11.2
0.16591	32.7991			0.12815	17.468				0.13088	21.8046			0.13425	3.01768				0.1283	4.41313			0.13075	6.84063			0.13075	0.75938					0.1283	4.41313			0.13325	11.2
0.16599	32.7991			0.12824	17.4673				0.131	21.8046			0.13425	2.99242				0.12835	4.41906			0.13075	6.83438			0.13075	0.75313					0.12835	4.41906			0.13325	11.1913
0.16605	32.7991			0.12828	17.4665				0.131	21.8046			0.13438	2.96717				0.12844	4.42531			0.13088	6.83438			0.13088	0.74688					0.12844	4.42531			0.13337	11.1913
[truncated: 5,655 more rows]

## Sheet: FIigure4d
											minmidmax	EX		FEA
											strain	stress	strain	stress
											0	0	0	0
											1.91895e-06	0.00262	0.00367	0.35716
											1.35849e-05	0.00453	0.00733	0.6797
											4.26182e-05	0.00952	0.011	0.99739
											6.9977e-05	0.01454	0.01467	1.30049
											0.000112194	0.0208	0.01833	1.58876
											0.000155087	0.0273	0.022	1.86218
											0.000199589	0.0326	0.02567	2.12069
											0.000243354	0.03721	0.02933	2.36424
											0.000288882	0.04139	0.033	2.59276
											0.000336416	0.04508	0.03667	2.80616
											0.000382429	0.04893	0.04033	3.00432
											0.000429528	0.05235	0.044	3.18711
											0.000477387	0.05491	0.04767	3.35429
											0.000525181	0.05747	0.05133	3.50557
											0.000570497	0.0604	0.055	3.64047
											0.000614248	0.06311	0.05867	3.75823
											0.000660492	0.06501	0.06233	3.85764
											0.00070713	0.06752	0.066	3.93661
											0.000748816	0.07013	0.06967	3.99138
											0.000795833	0.07342	0.07333	4.01474
											0.000839927	0.0761	0.0795	3.99252
											0.000883754	0.07876	0.08567	3.89455
											0.000930443	0.08188	0.09183	3.62186
											0.000978018	0.08442	0.098	2.88543
											0.00103	0.08733	0.10417	1.52245
											0.00107	0.09033	0.11033	0.38443
											0.00112	0.09287	0.1165	-0.26165
											0.00116	0.0947	0.12267	-0.63109
											0.00121	0.09715	0.12883	-0.84787
											0.00126	0.10001	0.135	-0.96766
											0.0013	0.10208	0.14117	-1.02337
											0.00134	0.10446	0.14733	-1.03907
											0.00139	0.10657	0.14993	-1.00996
											0.00143	0.10884	0.15254	-0.9296
											0.00148	0.11072	0.15515	-0.82072
											0.00153	0.1124	0.15776	-0.69604
											0.00157	0.11414	0.16037	-0.56349
											0.00162	0.11645	0.16298	-0.42655
											0.00166	0.11844	0.16559	-0.28632
											0.0017	0.11997	0.1682	-0.14033
											0.00175	0.12214	0.1708	0.0155
											0.0018	0.12441	0.17342	0.18623
											0.00185	0.12634	0.17603	0.37657
											0.00189	0.1279	0.17863	0.59053
											0.00194	0.1298	0.18125	0.83078
											0.00198	0.13136	0.18386	1.09832
											0.00203	0.133	0.18646	1.3926
											0.00208	0.13513	0.18908	1.71178
											0.00212	0.13693	0.19169	2.05287
											0.00216	0.13876	0.19429	2.41206
											0.00221	0.1404	0.19691	2.78496
											0.00225	0.14178	0.19952	3.16672
											0.0023	0.14366	0.20212	3.55214
											0.00235	0.14564	0.20474	3.93575
											0.00239	0.1469	0.20735	4.31182
											0.00244	0.14864	0.20995	4.67427
											0.00248	0.15039	0.21257	5.01668
											0.00252	0.15224	0.21518	5.33208
											0.00256	0.15343	0.21778	5.61286
											0.00261	0.15539	0.2204	5.85042
											0.00265	0.15703	0.22301	6.03498
											0.0027	0.15865	0.22561	6.15506
											0.00274	0.16003	0.22823	6.19714
											0.00279	0.16161	0.23084	3.16381
											0.00283	0.1631	0.23344	3.04886
											0.00287	0.16486	0.23606	2.83658
											0.00292	0.16653	0.23867	0.02701
											0.00297	0.16848	0.24127	-0.12955
											0.00301	0.16954	0.24389	-0.03244
											0.00306	0.16875	0.2465	0.17112
											0.0031	0.16987	0.2491	0.35412
											0.00315	0.1722	0.25172	0.52082
											0.00319	0.17372	0.25433	0.66848
											0.00324	0.17488	0.25693	0.7886
											0.00329	0.17672	0.25955	0.86801
											0.00333	0.17808	0.26216	0.88082
											0.00338	0.17913	0.26476	0.76535
											0.00342	0.18047	0.26737	0.2476
											0.00347	0.18217	0.26999	-0.96936
											0.00352	0.18395	0.2749	-1.94272
											0.00357	0.18566	0.27973	-1.63299
											0.00361	0.18701	0.28456	-1.37908
											0.00366	0.18838	0.28937	-1.06563
											0.0037	0.18985	0.2942	-0.69418
											0.00375	0.19137	0.29903	-0.29757
											0.0038	0.19322	0.30384	0.10068
											0.00385	0.19537	0.30867	0.54014
											0.00389	0.19678	0.3135	1.00398
											0.00393	0.19777	0.31831	1.47191
											0.00398	0.19916	0.32314	1.93723
											0.00403	0.20056	0.32797	2.39012
											0.00407	0.20193	0.33278	2.82027
											0.00412	0.20317	0.33761	3.21044
											0.00417	0.20454	0.34244	3.53316
											0.00421	0.20568	0.34726	3.73921
											0.00426	0.20692	0.35208	3.70491
											0.0043	0.20755	0.35567	2.6068
											0.00435	0.20696	0.35933	-0.67573
											0.00439	0.20853	0.363	-0.5413
											0.00444	0.20993	0.36667	-0.36065
											0.00448	0.21113	0.37033	-0.29
											0.00453	0.21264	0.374	-1.74483
											0.00458	0.21423	0.37767	-1.70905
											0.00462	0.21484	0.38133	-1.52923
											0.00466	0.21618	0.385	-1.21552
											0.00471	0.2172	0.38867	-0.91099
											0.00475	0.2182	0.39233	-0.59671
											0.0048	0.21943	0.396	-0.2066
											0.00485	0.22097	0.39967	0.3916
											0.00489	0.22246	0.40333	1.00509
											0.00494	0.22397	0.407	1.67565
											0.00499	0.22539	0.41067	2.38989
											0.00503	0.22688	0.41433	3.1467
											0.00508	0.22867	0.418	3.94711
											0.00512	0.23021	0.42167	4.78774
											0.00517	0.23109	0.42533	5.67424
											0.00521	0.23232	0.429	6.60621
											0.00526	0.23336	0.43267	7.5842
											0.0053	0.23394	0.43633	8.60913
											0.00535	0.23458	0.44	9.68195
											0.0054	0.2359
											0.00544	0.23697
											0.00549	0.2378
											0.00553	0.23917
											0.00558	0.2405
											0.00563	0.24129
											0.00567	0.24226
											0.00571	0.24345
											0.00576	0.24479
											0.0058	0.24611
											0.00585	0.24719
											0.0059	0.24867
											0.00594	0.25023
											0.00599	0.25143
											0.00603	0.25255
											0.00608	0.25413
											0.00612	0.2558
											0.00616	0.25679
											0.00621	0.25836
											0.00626	0.26
											0.0063	0.26139
											0.00635	0.26257
											0.00639	0.2636
											0.00644	0.26485
											0.00649	0.26616
											0.00653	0.26695
											0.00658	0.26571
											0.00662	0.26629
											0.00667	0.26803
											0.00671	0.26954
											0.00676	0.27122
											0.0068	0.27299
											0.00685	0.27449
											0.00689	0.27621
											0.00694	0.278
											0.00698	0.27769
											0.00703	0.27513
											0.00708	0.27776
											0.00712	0.27945
											0.00717	0.28147
											0.00722	0.2827
											0.00726	0.28325
											0.00731	0.28495
											0.00735	0.28628
											0.0074	0.28821
											0.00745	0.29099
											0.00749	0.29391
											0.00754	0.29639
											0.00758	0.29931
											0.00763	0.30239
											0.00768	0.30493
											0.00773	0.30776
											0.00777	0.31034
											0.00782	0.31252
											0.00786	0.31481
											0.0079	0.31688
											0.00795	0.31985
											0.008	0.32285
											0.00804	0.3249
											0.00809	0.32655
											0.00813	0.32859
											0.00818	0.32421
											0.00823	0.32453
											0.00828	0.32859
											0.00832	0.33154
											0.00836	0.33356
											0.00841	0.33516
											0.00846	0.33708
											0.0085	0.33812
											0.00855	0.33991
											0.00859	0.34233
											0.00864	0.34431
											0.00868	0.34633
											0.00873	0.34818
											0.00878	0.35017
											0.00882	0.35233
											0.00887	0.35433
											0.00891	0.35601
											0.00896	0.35775
											0.00901	0.36022
											0.00905	0.36277
											0.0091	0.36515
											0.00915	0.36717
											0.00919	0.36929
											0.00924	0.37148
											0.00928	0.37333
											0.00933	0.37604
											0.00938	0.37865
											0.00942	0.38075
											0.00947	0.38257
											0.00951	0.38468
											0.00956	0.38714
											0.00961	0.38957
											0.00966	0.39211
											0.0097	0.39443
											0.00975	0.39655
											0.00979	0.39871
											0.00984	0.40135
											0.00989	0.40427
											0.00994	0.40667
											0.00998	0.40903
											0.01002	0.4111
											0.01007	0.4133
											0.01012	0.41579
											0.01016	0.41855
											0.01021	0.42124
											0.01025	0.42389
											0.01029	0.42609
											0.01034	0.42877
											0.01039	0.43172
											0.01044	0.43444
											0.01048	0.43723
											0.01053	0.43984
											0.01057	0.44217
											0.01062	0.44462
											0.01067	0.44719
											0.01071	0.44991
											0.01076	0.45267
											0.01081	0.45539
											0.01085	0.45771
											0.0109	0.4604
											0.01094	0.46297
											0.01099	0.46539
											0.01104	0.46856
											0.01108	0.47116
											0.01113	0.47346
											0.01117	0.47573
											0.01122	0.47841
											0.01127	0.48126
											0.01132	0.4837
											0.01136	0.486
											0.01141	0.48807
											0.01145	0.49054
											0.0115	0.49283
											0.01155	0.49518
											0.0116	0.49797
											0.01164	0.50014
											0.01168	0.50192
											0.01173	0.50448
											0.01178	0.5073
											0.01183	0.50974
											0.01187	0.51236
											0.01192	0.51506
											0.01196	0.51736
											0.01201	0.51969
											0.01205	0.5223
											0.0121	0.52538
											0.01215	0.5282
											0.0122	0.5306
											0.01224	0.53282
											0.01229	0.53534
											0.01233	0.5379
											0.01238	0.54007
											0.01243	0.54286
											0.01247	0.54544
											0.01252	0.5475
											0.01256	0.54966
											0.01261	0.55233
											0.01266	0.55498
											0.0127	0.55691
											0.01274	0.55936
											0.01279	0.56148
											0.01283	0.56375
											0.01288	0.56534
											0.01292	0.56489
											0.01297	0.56693
											0.01301	0.56929
											0.01306	0.5714
											0.0131	0.57344
											0.01315	0.57556
											0.0132	0.57708
											0.01325	0.57958
											0.01329	0.58216
											0.01334	0.58449
											0.01338	0.587
											0.01343	0.58992
											0.01348	0.59289
											0.01353	0.59582
											0.01357	0.59832
											0.01361	0.60045
											0.01366	0.60298
											0.01371	0.60532
											0.01376	0.60683
											0.0138	0.60711
											0.01384	0.60805
											0.01388	0.60952
											0.01393	0.6112
											0.01398	0.61351
											0.01402	0.61538
											0.01407	0.60868
											0.01409	0.60081
											0.01414	0.6005
											0.01418	0.60652
											0.01423	0.61155
											0.01428	0.61575
											0.01432	0.61946
											0.01437	0.62293
											0.01442	0.62581
											0.01446	0.6278
											0.01451	0.63009
											0.01456	0.63296
											0.0146	0.63567
											0.01465	0.63872
											0.0147	0.64141
											0.01474	0.64329
											0.01478	0.64557
											0.01483	0.64805
											0.01487	0.65053
											0.01492	0.65234
											0.01496	0.6543
											0.015	0.6565
											0.01505	0.65853
											0.0151	0.66064
											0.01514	0.6625
											0.01519	0.66507
											0.01523	0.66721
											0.01527	0.66865
											0.01532	0.67024
											0.01537	0.673
											0.01542	0.67501
											0.01546	0.6772
											0.01551	0.67966
											0.01555	0.68199
											0.0156	0.68395
											0.01564	0.68608
											0.01569	0.68842
											0.01574	0.69111
											0.01578	0.69313
											0.01583	0.69475
											0.01587	0.69681
											0.01592	0.69841
											0.01597	0.6995
											0.01602	0.70134
											0.01606	0.70335
											0.01611	0.70504
											0.01615	0.70666
											0.0162	0.70889
											0.01625	0.71128
											0.0163	0.71333
											0.01634	0.71551
											0.01639	0.71748
											0.01643	0.71959
											0.01648	0.72191
											0.01653	0.72426
											0.01657	0.72703
											0.01662	0.72913
											0.01666	0.73085
											0.01671	0.73289
											0.01676	0.73535
											0.0168	0.73759
											0.01685	0.73978
											0.0169	0.74223
											0.01694	0.74406
											0.01699	0.74559
											0.01703	0.74729
											0.01708	0.74821
											0.01712	0.75001
											0.01717	0.75215
											0.01721	0.75423
											0.01726	0.75575
											0.0173	0.75754
											0.01735	0.75877
											0.01739	0.76028
											0.01744	0.7624
											0.01748	0.76407
											0.01753	0.76547
											0.01758	0.76714
											0.01762	0.76874
											0.01766	0.7698
											0.01771	0.77122
											0.01775	0.77282
											0.0178	0.77476
											0.01785	0.77667
											0.01789	0.77901
											0.01794	0.78144
											0.01799	0.78368
											0.01803	0.78552
											0.01808	0.78739
											0.01812	0.78928
											0.01817	0.79089
											0.01822	0.79318
											0.01826	0.79571
											0.01831	0.7982
											0.01836	0.8001
											0.0184	0.8024
											0.01845	0.80495
											0.0185	0.80716
											0.01854	0.8094
											0.01859	0.81144
											0.01863	0.81313
											0.01868	0.81539
											0.01873	0.81752
											0.01878	0.81993
											0.01882	0.82232
											0.01886	0.82444
											0.01891	0.82609
											0.01896	0.81667
											0.01897	0.80874
											0.01899	0.79744
											0.01904	0.79494
											0.01908	0.80337
											0.01913	0.80717
											0.01917	0.80502
											0.01921	0.81025
											0.01926	0.81535
											0.0193	0.8194
											0.01935	0.82435
											0.01939	0.82809
											0.01943	0.83103
											0.01948	0.83436
											0.01953	0.8379
											0.01957	0.84101
											0.01962	0.84431
											0.01967	0.84739
											0.01971	0.84986
											0.01976	0.85213
											0.01981	0.85466
											0.01985	0.85707
											0.0199	0.85935
											0.01995	0.86134
											0.01999	0.86255
											0.02004	0.86387
											0.02008	0.86525
											0.02013	0.86547
											0.02018	0.86074
											0.02022	0.8563
											0.02027	0.85656
											0.02031	0.85946
											0.02036	0.86449
											0.02041	0.868
											0.02046	0.87198
											0.0205	0.8758
											0.02054	0.87871
											0.02059	0.88135
											0.02064	0.8843
											0.02068	0.8875
											0.02073	0.89078
											0.02078	0.89347
											0.02082	0.89595
											0.02087	0.89891
											0.02092	0.90176
											0.02096	0.90425
											0.02101	0.9069
											0.02105	0.90962
											0.02109	0.91168
											0.02114	0.91349
											0.02119	0.91582
											0.02124	0.91758
											0.02128	0.91867
											0.02133	0.91857
											0.02136	0.91021
											0.02137	0.90161
											0.02138	0.88991
											0.02138	0.8764
											0.02139	0.86212
											0.0214	0.84827
											0.0214	0.83454
											0.02141	0.82151
											0.02142	0.8092
											0.02142	0.79823
											0.02143	0.78898
											0.02148	0.79287
											0.02151	0.80204
											0.02155	0.81023
											0.02159	0.81947
											0.02164	0.82766
											0.02168	0.83562
											0.02173	0.84337
											0.02178	0.85092
											0.02182	0.85792
											0.02187	0.86419
											0.02191	0.86998
											0.02196	0.87504
											0.02201	0.8798
											0.02205	0.88366
											0.0221	0.88551
											0.02214	0.88516
											0.02218	0.88731
											0.02223	0.89194
											0.02228	0.89705
											0.02232	0.90143
											0.02237	0.90635
											0.02241	0.91076
											0.02245	0.91456
											0.02249	0.91689
											0.02254	0.91996
											0.02259	0.92319
											0.02264	0.92618
											0.02269	0.9291
											0.02273	0.9319
											0.02278	0.93453
											0.02283	0.93742
											0.02287	0.94034
											0.02292	0.94414
											0.02296	0.94777
											0.023	0.95094
											0.02305	0.95357
											0.0231	0.95676
											0.02314	0.96005
											0.02319	0.96257
											0.02323	0.96619
											0.02328	0.96913
											0.02333	0.97169
											0.02337	0.97423
											0.02342	0.97744
											0.02346	0.98026
											0.02351	0.98363
											0.02356	0.98668
											0.0236	0.98919
											0.02365	0.99167
											0.02369	0.99456
											0.02374	0.99728
											0.02379	1.00056
											0.02384	1.00301
											0.02388	1.00522
											0.02393	1.00742
											0.02397	1.00941
											0.02402	1.01117
											0.02406	1.01317
											0.02411	1.01538
											0.02415	1.01696
											0.02419	1.01878
											0.02424	1.0211
											0.02429	1.02346
											0.02434	1.02605
											0.02438	1.02869
											0.02443	1.03098
											0.02447	1.03345
											0.02452	1.03635
											0.02457	1.03938
											0.02461	1.04242
											0.02466	1.04574
											0.0247	1.04805
											0.02474	1.05032
											0.02479	1.05305
											0.02484	1.0561
											0.02489	1.05952
											0.02493	1.0625
											0.02498	1.06473
											0.02502	1.06719
											0.02507	1.0698
											0.02512	1.07243
											0.02517	1.07563
											0.02521	1.07813
											0.02525	1.07978
											0.0253	1.08185
											0.02535	1.08408
											0.02539	1.08554
											0.02544	1.08668
											0.02549	1.08753
											0.02551	1.07922
											0.02552	1.07034
											0.02554	1.06162
											0.02555	1.05345
											0.0256	1.05037
											0.02564	1.05741
											0.02568	1.06388
											0.02573	1.06658
											0.02577	1.06602
											0.0258	1.05408
											0.02581	1.04615
											0.02581	1.03802
											0.02583	1.02333
											0.02584	1.00974
											0.02585	0.99772
											0.0259	1.00534
											0.02594	1.01436
											0.02597	1.0231
											0.02601	1.03144
											0.02604	1.03955
											0.02609	1.04768
											0.02613	1.05579
											0.02618	1.06376
											0.02623	1.07098
											0.02628	1.07708
											0.02632	1.08182
											0.02637	1.08678
											0.02642	1.0909
											0.02646	1.09439
											0.02651	1.09744
											0.02655	1.09947
											0.0266	1.10225
											0.02665	1.10523
											0.02669	1.10825
											0.02674	1.1112
											0.02679	1.11341
											0.02684	1.11636
											0.02688	1.11858
											0.02693	1.12003
											0.02698	1.12153
											0.02702	1.12306
											0.02707	1.12425
											0.02712	1.12615
											0.02716	1.12826
											0.02721	1.13089
											0.02726	1.13365
											0.0273	1.13652
											0.02735	1.13961
											0.02739	1.14233
											0.02744	1.14483
											0.02749	1.1471
											0.02753	1.1491
											0.02758	1.15165
											0.02763	1.15428
											0.02767	1.1568
											0.02772	1.15929
											0.02777	1.16183
											0.02781	1.164
											0.02786	1.16655
											0.02791	1.16933
											0.02795	1.17181
											0.028	1.17389
											0.02804	1.17584
											0.02809	1.17826
											0.02813	1.18036
											0.02818	1.18296
											0.02822	1.18535
											0.02827	1.18746
											0.02831	1.18851
											0.02836	1.1895
											0.02841	1.19069
											0.02846	1.19312
											0.0285	1.196
											0.02854	1.19907
											0.02859	1.202
											0.02864	1.20161
											0.02869	1.20248
											0.02873	1.20627
											0.02878	1.21018
											0.02882	1.21326
											0.02887	1.21537
											0.02892	1.21747
											0.02896	1.21967
											0.02901	1.22096
											0.02905	1.22218
											0.0291	1.21733
											0.02913	1.20915
											0.02918	1.20683
											0.02923	1.21017
											0.02928	1.21443
											0.02932	1.21761
											0.02936	1.22069
											0.02941	1.22404
											0.02945	1.22772
											0.0295	1.23134
											0.02955	1.2343
											0.02959	1.23723
											0.02963	1.23991
											0.02968	1.24143
											0.02972	1.24307
											0.02977	1.24561
											0.02981	1.24834
											0.02986	1.25186
											0.0299	1.25447
											0.02995	1.25674
											0.02999	1.25942
											0.03004	1.26192
											0.03008	1.26417
											0.03013	1.26653
											0.03017	1.26896
											0.03022	1.27112
											0.03026	1.27257
											0.03031	1.27454
											0.03036	1.27625
											0.03041	1.27679
											0.03045	1.2681
											0.03047	1.2529
											0.03047	1.24428
											0.03049	1.22881
											0.0305	1.22091
											0.03051	1.20719
											0.03053	1.19853
											0.03056	1.20669
											0.03059	1.21622
											0.03062	1.22488
											0.03066	1.23275
											0.0307	1.24183
											0.03074	1.25002
											0.03079	1.25686
											0.03083	1.26371
											0.03088	1.26945
											0.03093	1.27502
											0.03097	1.27939
											0.03101	1.28383
											0.03106	1.28747
											0.0311	1.29051
											0.03115	1.2943
											0.0312	1.29794
											0.03124	1.30064
											0.03129	1.30317
											0.03133	1.30629
											0.03138	1.30913
											0.03142	1.31216
											0.03147	1.31512
											0.03151	1.31804
											0.03156	1.32067
											0.0316	1.32155
											0.03165	1.32112
											0.03169	1.32232
											0.03174	1.32463
											0.03178	1.32751
											0.03183	1.33081
											0.03187	1.33391
											0.03192	1.3359
											0.03197	1.33885
											0.03201	1.34198
											0.03206	1.34514
											0.0321	1.34758
											0.03215	1.35016
											0.0322	1.353
											0.03224	1.35595
											0.03228	1.35845
											0.03233	1.36133
											0.03237	1.36431
											0.03242	1.36703
											0.03247	1.36859
											0.03251	1.36188
											0.03254	1.35399
											0.03259	1.35405
											0.03264	1.36164
											0.03268	1.36752
											0.03272	1.37192
											0.03277	1.37589
											0.03282	1.37929
											0.03287	1.38291
											0.03292	1.38629
											0.03296	1.38819
											0.033	1.38952
											0.03305	1.39177
											0.0331	1.39462
											0.03314	1.39778
											0.03319	1.4013
											0.03324	1.40452
											0.03328	1.40665
											0.03333	1.40859
											0.03337	1.41111
											0.03342	1.41434
											0.03347	1.41754
											0.03352	1.42029
											0.03356	1.4224
											0.0336	1.42498
											0.03365	1.42736
											0.0337	1.4299
											0.03375	1.43265
											0.03379	1.43556
											0.03384	1.43798
											0.03388	1.44046
											0.03393	1.44355
											0.03398	1.44691
											0.03403	1.45011
											0.03407	1.45303
											0.03411	1.45595
											0.03416	1.45852
											0.03421	1.46132
											0.03425	1.46449
											0.0343	1.46727
											0.03434	1.47006
											0.03438	1.47216
											0.03443	1.47465
											0.03448	1.4775
											0.03453	1.48043
											0.03457	1.48301
											0.03461	1.4864
											0.03466	1.48899
											0.0347	1.4907
											0.03475	1.49352
											0.0348	1.49616
											0.03485	1.49955
											0.03489	1.50226
											0.03493	1.50451
											0.03498	1.50647
											0.03503	1.50919
											0.03508	1.51158
											0.03512	1.51451
											0.03517	1.51714
											0.03521	1.51908
											0.03526	1.52091
											0.03531	1.52356
											0.03535	1.52656
											0.0354	1.52929
											0.03545	1.53227
											0.03549	1.53455
											0.03553	1.53701
											0.03558	1.53939
											0.03563	1.54175
											0.03568	1.5447
											0.03572	1.5475
											0.03577	1.55018
											0.03581	1.55288
											0.03586	1.55565
											0.03591	1.55851
											0.03596	1.56173
											0.036	1.56502
											0.03604	1.56741
											0.03609	1.5693
											0.03614	1.57211
											0.03619	1.5751
											0.03623	1.57772
											0.03628	1.58051
											0.03632	1.58302
											0.03637	1.58553
											0.03642	1.5881
											0.03646	1.59094
											0.03651	1.59433
											0.03656	1.59742
											0.0366	1.5995
											0.03665	1.60168
											0.03669	1.60457
											0.03674	1.6071
											0.03678	1.60998
											0.03683	1.61328
											0.03687	1.61591
											0.03692	1.61819
											0.03696	1.62067
											0.03701	1.62394
											0.03706	1.6271
											0.03711	1.63021
											0.03715	1.63273
											0.03719	1.63523
											0.03724	1.6379
											0.03729	1.64073
											0.03734	1.64385
											0.03738	1.64692
											0.03743	1.6491
											0.03747	1.65106
											0.03752	1.65364
											0.03757	1.6567
											0.03761	1.65949
											0.03765	1.66211
											0.0377	1.66447
											0.03774	1.6665
											0.03779	1.66864
											0.03784	1.67125
											0.03789	1.67408
											0.03793	1.67684
											0.03798	1.67868
											0.03802	1.68045
											0.03807	1.68294
											0.03812	1.68542
											0.03816	1.68837
											0.03821	1.6913
											0.03825	1.69338
											0.0383	1.69474
											0.03835	1.69679
											0.03839	1.69857
											0.03844	1.69904
											0.03849	1.69867
											0.03853	1.69544
											0.03858	1.69017
											0.03862	1.68873
											0.03867	1.68988
											0.03871	1.69295
											0.03876	1.69698
											0.0388	1.70045
											0.03885	1.70345
											0.03889	1.70703
											0.03894	1.71064
											0.03899	1.71411
											0.03903	1.71744
											0.03908	1.72046
											0.03912	1.72248
											0.03917	1.72443
											0.03922	1.72704
											0.03927	1.72967
											0.03931	1.7322
											0.03936	1.73403
											0.0394	1.73535
											0.03945	1.7372
											0.0395	1.73856
											0.03955	1.74008
											0.03959	1.74263
											0.03964	1.7444
											0.03968	1.74551
											0.03973	1.74827
											0.03977	1.7509
											0.03982	1.75384
											0.03986	1.75635
											0.03991	1.75865
											0.03995	1.76084
											0.04	1.76349
											0.04005	1.7658
											0.0401	1.76851
											0.04014	1.77155
											0.04018	1.77379
											0.04023	1.77601
											0.04028	1.7786
											0.04033	1.78152
											0.04037	1.7842
											0.04042	1.78652
											0.04046	1.78872
											0.04051	1.79062
											0.04055	1.79273
											0.0406	1.79496
											0.04065	1.7974
											0.04069	1.79991
											0.04074	1.80183
											0.04078	1.80333
											0.04083	1.80514
											0.04087	1.80686
											0.04092	1.80889
											0.04096	1.81146
											0.04101	1.81377
											0.04106	1.8155
											0.0411	1.81795
											0.04115	1.81992
											0.04119	1.82238
											0.04124	1.82467
											0.04128	1.82668
											0.04133	1.82791
											0.04137	1.82884
											0.04142	1.82973
											0.04147	1.83122
											0.04151	1.83309
											0.04156	1.83475
											0.04161	1.8355
											0.04165	1.83728
											0.04169	1.83926
											0.04174	1.84153
											0.04178	1.84407
											0.04183	1.84644
											0.04188	1.848
											0.04192	1.84934
											0.04197	1.85148
											0.04202	1.8539
											0.04206	1.85592
											0.04211	1.85776
											0.04215	1.85868
											0.0422	1.85989
											0.04225	1.86059
											0.0423	1.86199
											0.04234	1.86448
											0.04238	1.86721
											0.04243	1.8676
											0.04248	1.86813
											0.04252	1.87003
											0.04257	1.8721
											0.04261	1.87423
											0.04265	1.87663
											0.0427	1.87838
											0.04274	1.88003
											0.04279	1.88205
											0.04284	1.88464
											0.04288	1.8871
											0.04293	1.88941
											0.04297	1.89084
											0.04301	1.89248
											0.04306	1.89477
											0.04311	1.89652
											0.04316	1.89915
											0.0432	1.90168
											0.04325	1.90109
											0.04329	1.90187
											0.04334	1.90445
											0.04339	1.90745
											0.04344	1.90985
											0.04348	1.91193
											0.04352	1.90046
											0.04353	1.89063
											0.04354	1.88094
											0.04356	1.87095
											0.0436	1.86725
											0.04365	1.87325
											0.0437	1.87959
											0.04374	1.88508
											0.04379	1.88964
											0.04383	1.89328
											0.04388	1.89692
											0.04393	1.9007
											0.04398	1.90388
											0.04402	1.90711
											0.04406	1.90964
											0.04411	1.91167
											0.04416	1.91385
											0.04421	1.9157
											0.04425	1.91757
											0.0443	1.91917
											0.04434	1.92091
											0.04439	1.9223
											0.04444	1.92362
											0.04448	1.92506
											0.04453	1.92657
											0.04458	1.92833
											0.04462	1.92946
											0.04467	1.93049
											0.04471	1.93239
											0.04476	1.93415
											0.0448	1.93599
											0.04485	1.938
											0.04489	1.9396
											0.04494	1.94098
											0.04499	1.94243
											0.04503	1.94391
											0.04508	1.9459
											0.04513	1.9477
											0.04517	1.94907
											0.04522	1.94952
											0.04526	1.95073
											0.04531	1.95226
											0.04536	1.95364
											0.0454	1.95524
											0.04545	1.95673
											0.04549	1.95753
											0.04554	1.9585
											0.04558	1.95985
											0.04563	1.96174
											0.04567	1.96374
											0.04572	1.96552
											0.04576	1.96715
											0.04581	1.96927
											0.04585	1.97167
											0.0459	1.97538
											0.04594	1.97892
											0.04599	1.98183
											0.04604	1.98395
											0.04608	1.98692
											0.04613	1.98999
											0.04618	1.99277
											0.04622	1.99558
											0.04627	1.99817
											0.04631	2.00045
											0.04636	2.00242
											0.0464	2.00429
											0.04645	2.00661
											0.04649	2.00884
											0.04654	2.00981
											0.04659	2.01044
											0.04663	2.01214
											0.04668	2.01444
											0.04673	2.01681
											0.04677	2.01979
											0.04682	2.02302
											0.04686	2.02505
											0.04691	2.02729
											0.04695	2.02957
											0.047	2.03213
											0.04704	2.03446
											0.04709	2.03687
											0.04713	2.03849
											0.04717	2.04028
											0.04721	2.04203
											0.04726	2.04436
											0.04731	2.0473
											0.04736	2.04999
											0.0474	2.052
											0.04744	2.05382
											0.04749	2.05642
											0.04754	2.05904
											0.04758	2.0612
											0.04763	2.06394
											0.04767	2.06581
											0.04772	2.06761
											0.04776	2.06926
											0.04781	2.07128
											0.04786	2.07383
											0.04791	2.0759
											0.04795	2.07762
											0.04799	2.07909
											0.04804	2.08142
											0.04808	2.08351
											0.04813	2.08601
											0.04817	2.0892
											0.04822	2.0917
											0.04827	2.09383
											0.04831	2.09663
											0.04836	2.09969
											0.04841	2.10313
											0.04845	2.10652
											0.0485	2.10952
											0.04854	2.11218
											0.04859	2.11504
											0.04863	2.11756
											0.04868	2.12086
											0.04872	2.12467
											0.04877	2.12753
											0.04881	2.12993
											0.04886	2.13267
											0.04891	2.13565
											0.04896	2.13878
											0.049	2.14185
											0.04904	2.14457
											0.04909	2.14657
											0.04914	2.14891
											0.04919	2.14454
											0.04922	2.13625
											0.04926	2.13705
											0.04931	2.14232
											0.04935	2.14656
											0.0494	2.15057
											0.04945	2.15411
											0.0495	2.15748
											0.04954	2.16083
											0.04959	2.16363
											0.04963	2.16563
											0.04968	2.16797
											0.04972	2.17055
											0.04977	2.17325
											0.04981	2.17572
											0.04986	2.17777
											0.0499	2.17913
											0.04995	2.18005
											0.05	2.18183
											0.05005	2.18437
											0.05009	2.18749
											0.05013	2.19032
											0.05018	2.1926
											0.05023	2.19506
											0.05028	2.19772
											0.05032	2.19991
											0.05037	2.20339
											0.05041	2.20648
											0.05046	2.20882
											0.05051	2.21079
											0.05055	2.21333
											0.0506	2.21648
											0.05064	2.2193
											0.05069	2.22179
											0.05074	2.22406
											0.05078	2.22634
											0.05083	2.22874
											0.05087	2.23118
											0.05092	2.23421
											0.05097	2.23659
											0.05102	2.23829
											0.05106	2.24022
											0.05111	2.24277
											0.05116	2.24535
											0.0512	2.24784
											0.05125	2.25034
											0.05129	2.25247
											0.05134	2.25446
											0.05139	2.25667
											0.05144	2.25936
											0.05148	2.26221
											0.05152	2.26453
											0.05157	2.26593
											0.05162	2.26839
											0.05167	2.27076
											0.05171	2.27284
											0.05176	2.27524
											0.0518	2.27753
											0.05185	2.27885
											0.0519	2.27999
											0.05194	2.28164
											0.05199	2.28304
											0.05203	2.28471
											0.05208	2.28646
											0.05213	2.2871
											0.05217	2.28437
											0.05222	2.28363
											0.05226	2.27542
											0.05229	2.26628
											0.05233	2.26223
											0.05238	2.2654
											0.05242	2.26923
											0.05247	2.27395
											0.05252	2.27829
											0.05256	2.28195
											0.05261	2.28613
											0.05265	2.28948
											0.05269	2.29255
											0.05274	2.29559
											0.05279	2.29918
											0.05284	2.30277
											0.05288	2.30557
											0.05293	2.30749
											0.05297	2.30954
											0.05302	2.31173
											0.05307	2.31276
											0.05312	2.31359
											0.05316	2.31334
											0.0532	2.306
											0.05325	2.29806
											0.0533	2.29976
											0.05334	2.30284
											0.05339	2.30686
											0.05343	2.3103
											0.05348	2.31362
											0.05352	2.31658
											0.05357	2.31963
											0.05362	2.3228
											0.05366	2.32599
											0.05371	2.32923
											0.05375	2.33171
											0.0538	2.33345
											0.05385	2.33569
											0.05389	2.33809
											0.05394	2.33975
											0.05399	2.34128
											0.05403	2.34194
											0.05408	2.34195
											0.05412	2.34272
											0.05417	2.3446
											0.05422	2.34685
											0.05427	2.34957
											0.05431	2.35157
											0.05435	2.35373
											0.0544	2.35625
											0.05444	2.35819
											0.05449	2.36114
											0.05454	2.36426
											0.05458	2.3669
											0.05463	2.36883
											0.05467	2.37109
											0.05472	2.37387
											0.05477	2.37621
											0.05481	2.37863
											0.05486	2.38049
											0.0549	2.38134
											0.05495	2.3832
											0.055	2.38553
											0.05505	2.38809
											0.05509	2.39106
											0.05514	2.39329
											0.05518	2.39492
											0.05523	2.39714
											0.05528	2.39951
											0.05532	2.40168
											0.05537	2.40422
											0.05541	2.40628
											0.05546	2.40763
											0.05551	2.4088
											0.05555	2.41058
											0.0556	2.41222
											0.05565	2.41387
											0.05569	2.4149
											0.05574	2.41464
											0.05578	2.41355
											0.05583	2.41192
											0.05587	2.41256
											0.05592	2.41469
											0.05596	2.41686
											0.05601	2.4188
											0.05605	2.42146
											0.0561	2.42424
											0.05615	2.42684
											0.0562	2.42906
											0.05624	2.43091
											0.05629	2.43258
											0.05633	2.4339
											0.05638	2.43533
											0.05643	2.43724
											0.05647	2.43903
											0.05652	2.43999
											0.05656	2.44069
											0.05661	2.44211
											0.05666	2.44334
											0.05671	2.44448
											0.05675	2.44615
											0.05679	2.44786
											0.05684	2.44873
											0.05689	2.44966
											0.05694	2.45126
											0.05698	2.45349
											0.05703	2.45597
											0.05707	2.45792
											0.05712	2.45948
											0.05717	2.46147
											0.05721	2.46319
											0.05726	2.46545
											0.05731	2.46773
											0.05735	2.46922
											0.0574	2.47039
											0.05744	2.47252
											0.05749	2.47452
											0.05753	2.47629
											0.05758	2.47809
											0.05762	2.47986
											0.05767	2.48095
											0.05771	2.48239
											0.05776	2.48387
											0.0578	2.48603
											0.05785	2.48789
											0.05789	2.4893
											0.05794	2.49009
											0.05799	2.49173
											0.05803	2.49317
											0.05808	2.49473
											0.05813	2.49667
											0.05817	2.49809
											0.05822	2.49833
											0.05826	2.49901
											0.05831	2.49968
											0.05836	2.50011
											0.0584	2.50131
											0.05845	2.50251
											0.05849	2.50354
											0.05854	2.50486
											0.05859	2.5069
											0.05864	2.50914
											0.05868	2.51154
											0.05872	2.51402
											0.05877	2.51506
											0.05882	2.51646
											0.05886	2.51828
											0.05891	2.52009
											0.05895	2.5219
											0.059	2.52362
											0.05904	2.5247
											0.05909	2.52445
											0.05914	2.52268
											0.05919	2.52154
											0.05923	2.52246
											0.05927	2.52416
											0.05932	2.52605
											0.05937	2.52848
											0.05941	2.53046
											0.05946	2.53296
											0.0595	2.53581
											0.05954	2.53829
											0.05959	2.53991
											0.05964	2.54127
											0.05968	2.54298
											0.05973	2.54432
											0.05977	2.54611
											0.05981	2.54765
											0.05986	2.54867
											0.05991	2.54976
											0.05995	2.55034
											0.06	2.55102
											0.06005	2.55286
											0.06009	2.55427
											0.06013	2.55477
											0.06018	2.55546
											0.06023	2.55717
											0.06028	2.55897
											0.06032	2.56054
											0.06036	2.56281
											0.0604	2.56336
											0.06045	2.55646
											0.06048	2.54678
											0.06053	2.54121
											0.06058	2.54144
											0.06063	2.54339
											0.06067	2.5454
											0.06071	2.54715
											0.06076	2.54942
											0.06081	2.55163
											0.06085	2.55386
											0.0609	2.55665
											0.06094	2.55845
											0.06099	2.55938
											0.06103	2.56077
											0.06108	2.56219
											0.06112	2.56352
											0.06117	2.56483
											0.06121	2.56615
											0.06126	2.56634
											0.06131	2.5667
											0.06135	2.56741
											0.0614	2.56872
											0.06144	2.57008
											0.06149	2.57114
											0.06154	2.57137
											0.06158	2.57238
											0.06163	2.57382
											0.06168	2.57544
											0.06172	2.5773
											0.06177	2.5791
											0.06181	2.58019
											0.06186	2.58136
											0.06191	2.58328
											0.06196	2.58462
											0.062	2.5863
											0.06204	2.58798
											0.06209	2.5894
											0.06214	2.59089
											0.06218	2.59228
											0.06223	2.59415
											0.06227	2.59619
											0.06231	2.59821
											0.06236	2.59952
											0.06241	2.60081
											0.06246	2.60237
											0.0625	2.60408
											0.06255	2.60566
											0.06259	2.60742
											0.06264	2.60814
											0.06269	2.60877
											0.06273	2.60875
											0.06278	2.60814
											0.06283	2.60784
											0.06287	2.60754
											0.06292	2.6071
											0.06296	2.60684
											0.06301	2.60702
											0.06306	2.6078
											0.0631	2.60951
											0.06315	2.61101
											0.0632	2.61166
											0.06324	2.61281
											0.06329	2.61467
											0.06334	2.61667
											0.06338	2.61841
											0.06343	2.62027
											0.06347	2.62174
											0.06352	2.62264
											0.06357	2.62394
											0.06362	2.62531
											0.06366	2.6274
											0.0637	2.62895
											0.06375	2.62972
											0.0638	2.63072
											0.06385	2.63168
											0.06389	2.63286
											0.06394	2.63388
											0.06398	2.63488
											0.06403	2.63498
											0.06408	2.63495
											0.06412	2.63541
[truncated: 7,993 more rows]

## Sheet: Figure4f
			minmaxmid	EX		FEA
[truncated: 9,427 more rows]

[truncated: 13 more sheets: Figure4h, Figure5b, Figure5d, FigureS2c, FigureS4, FigureS5, FigureS6, Figure9, FigureS10, FigureS11, FigureS12, Figure16, FigureS19]
